# Supplementary material for: Identification of NADPH oxidase family members associated with cold stress in strawberry
Source: FEBS Open Bio. 2018 Feb 20;8(4):593–605. doi: 10.1002/2211-5463.12393 (PMC5881550; doi:10.1002/2211-5463.12393)
Supplement: Supplementary file 1 — Appendix S1. Basic sequence information for bioinformatics analysis. [file FEB4-8-593-s001.zip]

Archive with 9 entries (6 files):
- Basic information for bioinformatics analysis    /
- Basic information for bioinformatics analysis    /.DS_Store
- __MACOSX/
- __MACOSX/Basic information for bioinformatics analysis    /
- __MACOSX/Basic information for bioinformatics analysis    /._.DS_Store
- Basic information for bioinformatics analysis    /Rboh genes sequences in Fragaria vesca genome .txt
- __MACOSX/Basic information for bioinformatics analysis    /._Rboh genes sequences in Fragaria vesca genome .txt
- Basic information for bioinformatics analysis    /Rbohs amino acid sequences in strawberry, grape, Arabidopsis and rice .txt
- __MACOSX/Basic information for bioinformatics analysis    /._Rbohs amino acid sequences in strawberry, grape, Arabidopsis and rice .txt
