# Supplementary material for: Identification of NADPH oxidase family members associated with cold stress in strawberry
Source: FEBS Open Bio. 2018 Feb 20;8(4):593–605. doi: 10.1002/2211-5463.12393 (PMC5881550; doi:10.1002/2211-5463.12393)
Supplement: Supplementary file 1 — Appendix S1. Basic sequence information for bioinformatics analysis. [file FEB4-8-593-s001.zip › Basic information for bioinformatics analysis /Rboh genes sequences in Fragaria vesca genome .txt]

https://www.rosaceae.org/fragaria/fragaria_vesca/mrna31855.1-v1.0-hybrid

>mrna31855.1-v1.0-hybrid ID=mrna31855.1-v1.0-hybrid|Name=mrna31855.1-v1.0-hybrid|organism=Fragaria vesca|type=CDS|length=3084bp|location=Sequence derived from alignment at scf0513098:1932913..1942293+ (Fragaria vesca)
ATGAGGGGTCATCAACGCCGATGGGCCTCGGACTCGGTCCCGGACAAGAC
GATAGCCAGCGGCACTACGTCTCCCGGGACCGAGTCCACCTCGGGAGAGG
AGTTCGTCGAGGTGACCCTAGATTTGCAGGACGACAACACTATCGTCCTG
CGCAGCGTCGAGCCGGCGACGGTGGTTAATATTCCCGACGACGGAGAGGC
GACTCCGGCGTCTTCCTCGAGGTCGTCGTCGATAAGGCGGAGCTCGTCCA
ATAGTAGAATCCGGCAGTTTTCTCAGGAGCTGAAAGCGGAGGCGGTGGCC
AAGGCTAAGCAGTTTTCACAGGAGCTGAAAGCCGAGCTGAAGCGATTCTC
GTGGAGCCATGGAAATGCGTCGCGCGTGCTCGCTGCTTCTTCTGCGATTG
CTTCTCAGAATAATGGAGGAGGCGCCGGGAGCGGTTACCATGACTCGGCT
CTGGCGGCGAGGGCTCTGAGGAGGCAGAGGGCTCAGCTGGACCGAACCCG
CTCCGGAGCGCAGAAAGCGCTCCGGGGACTGAGATTCATCAGCAACTGCA
AGAGTAAGAGCAATGGCTTGGATGCATGGAACGAGGTCGAGAGCAATTTC
TACAAGCTCGCCAAAGACGGCAACCTCTACCGTGCCGACTTCGCCCAATG
CATAGGAATGAAAGATTCAAAGGAGTTTGCTCTGGAACTGTTTGATGCGC
TCGGCCGGAGACGAAGATTGAAGGTGGATAAAATCAGCAAGGACGAGCTT
TACGAGTTTTGGTCGCAAATTTCCGATCAGAGTTTCGATTCAAGACTTCA
GATCTTCTTCGACATGGTGGACAAAAACGAAGATGGAAGAATTACCGAAG
AAGAAGTGAAAGAGATCATCATGCTGAGTGCTTGCGCCAACAAGCTATCA
AGATTGAAGGAACAAGCAGAGGAATATGCAGCTTTGATCATGGAAGAGTT
GGATCCTGAGAGACTTGGCTATATTGAGCTATGGCAATTGGAGACCCTTT
TGCTCCAAAAGGACACCTACCTAAACTACAGCCAAGCACTGAGCTACACG
AGCCAAGCACTGAGCCAGAACCTCCAAGGCCTCCGAAGGAGAAGTCCAAT
ACGCAGAATCAGCAGCAAATGCATTTACTACTTGCAAGAGAACTGGAAGA
GGCTCTGGGTTTTGACACTCTGGGTGTGCATTATGATCGGACTCTTTACG
TGGAAGTTCTTCCAGTACAAGCAGAAAAACTCGTTTCAGATAATGGGGTA
CTGTCTTCTCACGGCCAAGGGCGCGGCGGAGACGTTGAAGTTCAACATGG
CTCTGGTGCTGTTACCGGTGTGTAGAAACACCATCACTTGGCTGAGGAAC
ACCAGGGTCGGCTTCGTTGTGCCTTTCGATGATAATATCAACTTCCACAA
GAGTATTGCTGCAGCCATTGTAATTGGTGTCATTCTCCATGCTGGGAATC
ATCTTGCTTGTGATTTTCCGAGGCTTATAAAGGTGCCAGAATCAGTTTAT
GAGGAGTATTTGCATGATGACTTTGGAACGCATAAACCGACATACTTGGA
TTTGGTTAAAGGTGCCGAGGGAGTGACTGGAATTTTAATGGTGATATGCA
TGACAATTGCTTTCACACTCGCAACAAAATGGTTCAGGCGGAGCCTCATT
AAGCTGCCGAAGCCCTTCAATAGGCTCACTGGTTACAATGCATTCTGGTA
TTCTCATCACCTATTTGTCATCGTCTATGCCTTGCTCATTATCCATGGAG
TCTTCCTCTATCTTGTGCACAAATGGTACCTGAAGACGACTTGGATGTAT
CTCTCCGTTCCAGTTTTACTATATGCTGGTGAAAGAATCCTGAGAGTCTT
CCGGTCAGGCTTTTCTACTGTCCGGCTTCTCAAGGTTGCTATATATCCTG
GAAATGTTCTCACATTGCAAATGTCTAAGCCACCTCAGTTTAAATACAAA
AGTGGACAGTACATGTTTGTTCAGTGCCCAGCTGTTTCCCCATTTGAGTG
GCATCCGTTTTCTATTACGTCTGCTCCCGGAGATGACTACCTTAGCGTTC
ACATCCGTCAGCTTGGTGACTGGACACAAGAGCTTAAGAGGGTATTCTCA
GAAGCCTGTGAGCCTCCCTTAGCAGGGAAGAGTGGCCTACTAAGGGCTGA
TGAGACCACCAAGAAAAGTTTGCCCAAGCTTTTGATAGATGGACCTTATG
GAGCGCCGGCACAAGACTATCGGAAGTATGATGTCCTGTTGCTTGTTGGA
CTTGGGATTGGGGCAACACCTTTCATTAGTATTTTGAAAGATTTGCTCAA
CAATATTGTCAAAATGGAGGAACAGGCAGATTCTCTCTCAGATTTCAGTA
GAAATTCAGACCTAAGTTCAGGAAGTACAGATTCTCCCAACAAGCTTAAT
CCGAAACGAAAAAAGACTCTGAAGACCACTAATGCCTACTTCTATTGGGT
AACTAGGGAACAAGGCTCATTTGATTGGTTCAAAGGAGTGATGAATGAAG
TTGCGGATCAAGATCAAAGGGGTGTCATTGAGATGCACAACTACTTGACT
AGTGTGTATGAAGAAGGCGACGCTCGATCAACACTAATCACCATGGTTCA
AGCTCTCAACCATGCTAAGAATGGGGTTGACATTGTATCTGGCACTAGGG
TTCGTACTCATTTTGCAAGGCCTAACTGGAAGAAAGTTTTCTCTAAATTT
TGCTCCAAGCACTATGGTGCAAGGATAGGGGTATTCTATTGTGGAGCACC
AGTTTTGGCCAAAGAACTCAGCAAGCTTTGCTATGAGTTCAATCAAAAAG
ACACCCATTGGTGGGCAGAAGAAGACAGTTTGGAAAAGGAGAGTGAAACT
GAGGAAGGTTCTCTGGACTTGTGGGATGAGTCTGCCACACCTCCCTCTCA
CCGCGTCACCGCCGCCGCCGCCGTGCTCCATCACCCAGCGACGCTCTACA
CCGGCGGACCCAATGGCTCCCTCATCCTACGTAGGAACTCGTGCGTACAT
ATAGCTAGTTATATCCTGTGTATGTGGCCACGCTGCTGCGCCAGAGCCAA
CCTGGCCATCTGTGACCCCATTGCGGTTTCGTGA
>mrna31855.1-v1.0-hybrid ID=mrna31855.1-v1.0-hybrid|Name=mrna31855.1-v1.0-hybrid|organism=Fragaria vesca|type=mRNA|length=9381bp|location=Sequence derived from alignment at LG5:1932913..1942293+ (Fragaria vesca)
ATGAGGGGTCATCAACGCCGATGGGCCTCGGACTCGGTCCCGGACAAGAC GATAGCCAGCGGCACTACGTCTCCCGGGACCGAGTCCACCTCGGGAGAGG AGTTCGTCGAGGTGACCCTAGATTTGCAGGACGACAACACTATCGTCCTG CGCAGCGTCGAGCCGGCGACGGTGGTTAATATTCCCGACGACGGAGAGGC GACTCCGGCGTCTTCCTCGAGGTCGTCGTCGATAAGGCGGAGCTCGTCCA ATAGTAGAATCCGGCAGTTTTCTCAGGAGCTGAAAGCGGAGGCGGTGGCC AAGGCTAAGCAGTTTTCACAGGAGCTGAAAGCCGAGCTGAAGCGATTCTC GTGGAGCCATGGAAATGCGTCGCGCGTGCTCGCTGCTTCTTCTGCGATTG CTTCTCAGAATAATGGAGGAGGCGCCGGGAGCGGTTACCATGACTCGGCT CTGGCGGCGAGGGCTCTGAGGAGGCAGAGGGCTCAGCTGGACCGAACCCG CTCCGGAGCGCAGAAAGCGCTCCGGGGACTGAGATTCATCAGCAACTGCA AGAGTAAGAGCAATGGCTTGGATGCATGGAACGAGGTCGAGAGCAATTTC TACAAGCTCGCCAAAGACGGCAACCTCTACCGTGCCGACTTCGCCCAATG CATAGGTTGGGATCATTCATTTCATGATCAATATTTCCACGCATTCTTTG TGATTAGTTCGGTCATTGTTTTCGAACAATTTGTCTTTGTGTTTTGTGTT TCCATGATCACCTCCTCCATGCCACTTTCACCGTTGAGCAGTTTTCTTAG TGTGATTAATTTGTTATGTTTGATTAATTTTTCTCTTTAGGAATGAAAGA TTCAAAGGAGTTTGCTCTGGAACTGTTTGATGCGCTCGGCCGGAGACGAA GATTGAAGGTGGATAAAATCAGCAAGGACGAGCTTTACGAGTTTTGGTCG CAAATTTCCGATCAGAGTTTCGATTCAAGACTTCAGATCTTCTTCGACAT GTACGCTTTAATTAATTAATTAATTACTCACTAATCATTTTCAACCATAG TTTTATATTAATTAACTATCCCTTTCTAAATTAATTTACCCAAAGCAACA CTCTTGGACAACAGGGGCCAAAGCTGTCTTTTCCCATTTAATTCTATATT CTCCTGTTTTATACCACAGGGTGGACAAAAACGAAGATGGAAGAATTACC GAAGAAGAAGTGAAAGAGGTATTTCTTCGTTTTTGTTCCCAAAATTCCTC TTATCCGTATTGCATACCATTCATTAATCAACATCTAAACGAATTCATAC ATTATATATTGTTTTTACTCGTCAGACAATACGTTGATGTATGTACTAAC TAGTACGGTAAAAAAATGGTCGTTTCCTCAAATGATTTCGATCTTGCATA ATCGGTTACGTTAGTTTATAATATAGTTGCAGTTTTCATGGACTAGCAGC CTAAAGTCCACCTCTACGTGAAGATTTGGATATCACGACTAAATTAGCAC CCTAAAATTAGACTTTGGCATTTCAGCTAATTTGGTTCATGGTCTACAGG GTGTCACACATAAAATATTAGACGGTAGGAGGGAATTTTTTATTTTTATT TTTATTTTTATTTTTTATTTTTTTTAAAGAACTGACGTCGGTAGGAGGGA TTGGGTGACCTTAAATACGTAAAATTCCAAAACTAACTACCACACTGCAA TAAACAAATTAGAATTTGGGGTTTGAGTTTTCTTGGCCAAGAGGTTTTCA ATTCCATGTTCTTAAGCATCTTTGATTTTCTATAATTAGTCGGGTGAGTG CACCAGGTCGGTCTCTCTCTTCTGCAAAACTAAAACAGATGTCAGTTTTG ATTTTCTTAATTTTTTTGAGGAATGATTTATTCGCTTTCGGTGGGGTTGG TGAGGGCTTTTTGGTCAAAACAGTTATCCGATGATGCAAGCTTGAGAGTC TGGTCTCCATTTGTTTGGCAAAAACAAGAAGAAAATAATTCGGGTCTTTG TTTGGAAAATAATGCATACGAAGTCGGTGTTTGTTGGAAAAAATTGTCAT TTCACCTAATATGATTTTTTTTCTTTTGCCTTTTGCTTATAGTGAATTTT GATTTCACCTAATGCGATTTTTAATTATTTGTATTTGTTTAATTTGAATG ACTCTAATTAGATCATCATGCTGAGTGCTTGCGCCAACAAGCTATCAAGA TTGAAGGAACAAGCAGAGGAATATGCAGCTTTGATCATGGAAGAGTTGGA TCCTGAGAGACTTGGCTATATTGAGGTTGGTCAATTTTTTCTAGATGATT TTTTTTTTGGCCCATTAAAATGTCATTTACGTCCATTATGAGTTACGTAC ACAAAATTTGCTAGAAACTATCTTATATATAAAAACGTAAACTATCAGAT CGTTTTGAACGTAACCATGTGAACACTACTGGGAAATTATATTTTTTTTG TATTGATATGAATAATCGGATCAATGATTGAGTTATTTAAGATCAAATAA GGTCCTTGACCAGTTGGACTTTTTCTTAGTGTAGTATGGATTGCTATGAG AAGTTACATTGTTTTCATGGCGGTCCAATTCTAAAGGCATGCAAGGCTCG TGAAACATTTTTATAAGCTTTCGATGCGTCATTTACCTTATCACCTCTTC CATTCCAATCGTTTACGACTGTTTCAATCACTATTATTTTTGCCTTTCCT TGCAAAGTTGTTCATATAGTGGATACGTTCAATCCTCATGATCTATGCTG TTGTCACTTGCATTATATATTGGTTAAAGATATTGTCGTGAATCCATGTC AAGATTGATAATCATCCTTACCTACTACACCATCGACACTACATTTTCTT TCCTCCCATGCTAATTTTATTAGGTGTATCCTATACATTACATTGCTAAA CTCAATTCTTCATGTTCACGAATTGTTGTGTTCTTAACGTTTCATTTAGA TTAGATTAGTTAGGAGGGAATTTAGGAGGAAGTGTGCCCTGCGGTCTTCT GTTGTAGTTATTCCTTTCATGTATCGATAAAAGTTGTGGCAAATTGATCA TAAAAATTACGAGTTACTTTAACCTTCAATCATAACAAATTATTTTTGTC ATTGCAGTTAACCCATAAACTAGAGGCTAGGCACATTCTTTTGTCCCCCA AAAGTTTTTATTTTCAACATAGATGGGGTTTTGGTTGACACCACATATAT AAAGTTCTTTTCCCGTGTGGACTTGTGCTAATTTCATTATGCTTAATTTT CACTCAAACACGTATCCACGCATGTGAGATTTGCCATGATTCATGAGTTG ACATCACGGAGATATCTGATATCTATAATTTGCATGGCTCTATTCAAATC TCTGATATGATATTATTGCTCATGGTGATGATGATCGATGCAGCTATGGC AATTGGAGACCCTTTTGCTCCAAAAGGACACCTACCTAAACTACAGCCAA GCACTGAGCTACACGAGCCAAGCACTGAGCCAGAACCTCCAAGGCCTCCG AAGGAGAAGTCCAATACGCAGAATCAGCAGCAAATGCATTTACTACTTGC AAGAGAACTGGAAGAGGCTCTGGGTTTTGACACTCTGGGTGTGCATTATG ATCGGACTCTTTACGTGGAAGTTCTTCCAGTACAAGCAGAAAAACTCGTT TCAGATAATGGGGTACTGTCTTCTCACGGCCAAGGGCGCGGCGGAGACGT TGAAGTTCAACATGGCTCTGGTGCTGTTACCGGTGTGTAGAAACACCATC ACTTGGCTGAGGAACACCAGGGTCGGCTTCGTTGTGCCTTTCGATGATAA TATCAACTTCCACAAGGTAACATTCTCACCAACCCTCATCATCCTTTGCT TATTTTATACGTTTACAACTTAGGTTTGTTGTCTTGGGACCCAAATAATT TGAGGGTGTCTTTTTAGTGGTAAAGTCAATTCGAGAGGTTGACCTAGCCA AAATGAATGGAAATACAGCTTCAAATGGAAACTGGAAAGCACATTTCATA CACGCAGCGAAAGTTGACGAATAAGTAGCCCATCTGTGTTCTTGAGGGTA AAAGCTAGAACAGAAGATAGTGGAAACCAGACCAGATTGATCGAGTTATA CCTACGCTACTTTTCCTTTTTCATTGAACCAAAAGGAAAATATATGTCAT ACTCTGGTCACTTAGCTTCTACTTCCAAAGCTAAAGGGTCATGATCGACA CATCATTAACCAGCTGTTATCGACTATTATCGACCAAATTTGAGTAGTAC TGATCATATCGAATCTAACAATTCGATGCATCAATCAGCGTAATTAGAGA ATTTAGATTAAATTTGTCCAAGAAGGCCAGAACTGTGGCTAGTCATTGCA ACAATTTCAACATTTTCTTCACAGCTAAAGCAAGGTTGGACGAAGTCTTG AGTACGTAGCAATAGCCATGACAGACGACTGTTGCAAAAAAATTATCTGA CACTGTAAATTGGGATGATTTGTGTTCTCTTAAGTGCTCAAGATTATGAT CATCAGTGCATTGTGCTTGGCGTGCCTGCTGTAATGGTTATTGATGACAC ATATTGACTCACAGTGACATAGATATATCTGTTTGCGTATCAAGGTTTAC CTTAGGATCTCCAAGAGCAGGAGTATAACTGCATGAATAACAGAGATGAT TTGTAGAGGTCCTGAGTTTGATTTTGTTATAGTCATGCAATGCTTAGACA TTAGCCCTTTACTGATGATTTTCATTTGCTAATGTTTGCAGAGTATTGCT GCAGCCATTGTAATTGGTGTCATTCTCCATGCTGGGAATCATCTTGCTTG TGATTTTCCGAGGCTTATAAAGGTGCCAGAATCAGTTTATGAGGAGTATT TGCATGATGACTTTGGAACGCATAAACCGACATACTTGGATTTGGTTAAA GGTGCCGAGGGAGTGACTGGAATTTTAATGGTGATATGCATGACAATTGC TTTCACACTCGCAACAAAATGGTTCAGGCGGAGCCTCATTAAGCTGCCGA AGCCCTTCAATAGGCTCACTGGTTACAATGCATTCTGGTATTCTCATCAC CTATTTGTCATCGTCTATGCCTTGCTCATTATCCATGGAGTCTTCCTCTA TCTTGTGCACAAATGGTACCTGAAGACGGTATAATTTGAAATCTCCTTGC ATTGATTGCTAACATTAAAAGGTCTATCATTGTGTATAATTTGCTTAAGG TTGCCGTCTTCATTTTTCCAGACTTGGATGTATCTCTCCGTTCCAGTTTT ACTATATGCTGGTGAAAGAATCCTGAGAGTCTTCCGGTCAGGCTTTTCTA CTGTCCGGCTTCTCAAGGTGAGCAAACATATATTGTGCTAAAACTTTAGG TCCTTTCTCTAGCAGGACTGCTTTTCAATTTAAACCTATTTTCTTTAAAA TTCTAAATAGGTTGCTATATATCCTGGAAATGTTCTCACATTGCAAATGT CTAAGCCACCTCAGTTTAAATACAAAAGTGGACAGTACATGTTTGTTCAG TGCCCAGCTGTTTCCCCATTTGAGTGGTTAGTCATCAAAAATTATGTTTC CCCTTTCTGTATATCAGTACTGCCTGGTTTTCTTATGTGAATGTTAAGAT GCTCTTTGTATGTACGTCAGGCATCCGTTTTCTATTACGTCTGCTCCCGG AGATGACTACCTTAGCGTTCACATCCGTCAGCTTGGTGACTGGACACAAG AGCTTAAGAGGGTATTCTCAGAAGCCTGTGAGCCTCCCTTAGCAGGGAAG AGTGGCCTACTAAGGGCTGATGAGACCACCAAGAAAAGGTGCGTATTGCT TAATTATATCTTCTAGCATTGTCTTCCCTGTTTTTGGTCAAGATTTTGTG TAACATCTAAATATAAGTTTTTGAACAACAGTTTGCCCAAGCTTTTGATA GATGGACCTTATGGAGCGCCGGCACAAGACTATCGGAAGTATGATGTCCT GTTGCTTGTTGGACTTGGGATTGGGGCAACACCTTTCATTAGTATTTTGA AAGATTTGCTCAACAATATTGTCAAAATGGAGGAACAGGCAGTAAGTTAG CTTTTTCATGAAAGCTATGCACCAAGTCAGTGTCCATTTATTTTAAGGAG TATCATCTGGCATTTGCCAACTCACAATTCTGCTGTCTTCTTTTTCAGGA TTCTCTCTCAGATTTCAGTAGAAATTCAGACCTAAGTTCAGGAAGTACAG ATTCTCCCAACAAGCTTAATCCGAAACGAAAAAAGACTCTGAAGACCACT AATGCCTACTTCTATTGGGTAACTAGGGAACAAGGCTCATTTGATTGGTT CAAAGGAGTGATGAATGAAGTTGCGGATCAAGATCAAAGGGTACTTACAA ACGTTATGCCTTTGAATTTGACTGTAGTTGACCATGTATTTGTTTGTTGT TAACTTCATGCCTTTTGACTTGAATTTAGGGTGTCATTGAGATGCACAAC TACTTGACTAGTGTGTATGAAGAAGGCGACGCTCGATCAACACTAATCAC CATGGTTCAAGCTCTCAACCATGCTAAGAATGGGGTTGACATTGTATCTG GCACTAGGGTATGAAATTTGATCTATTTCATTCTCTAAATCAGTAATGCT AATTGCATACCAGAAAGTTTAGATATGAAATTCACTGCTTGTATTTGATT CTTGTGATCAGGTTCGTACTCATTTTGCAAGGCCTAACTGGAAGAAAGTT TTCTCTAAATTTTGCTCCAAGCACTATGGTGCAAGGATAGGTGAGACAAT TTCCTCAAGCACAAAAACTGTTTACAGAGTTTGGTTTCTCCAAGTTTATT TATTCTGTTATGTTGAAACATTCAGGGGTATTCTATTGTGGAGCACCAGT TTTGGCCAAAGAACTCAGCAAGCTTTGCTATGAGTTCAATCAAAAAGGTC CAACCAAATTTGAATTTCACAAGGAGCACTTTTGAAAGATTCTTGGAATG CATATATAAGTATATATAGCACTCTTGCCTCAGCTTCTCCATTCAACTCC ATCACTTCCATTCAACTCCATTACTTGCAGAGTAAGAAATTTTGCATTAA TCGTAGGTCAATAAAATGAAGAGTAATTTGTACAGTCTTGGGTAGAAAAA AGAAAAACAAACAGTGATGTATACAAGTGTTAGTATTTAGTCATATATGT AAATCAAAGCAATAGCACAACCAGAAGAAATGTTCTGGTTAGTGAGATTG ATGATTAGGAATCTCAGTGATGCAATATTAGCCCTGCACTGTACTAGTGG TCTGAGATGGGATTATAGGTGAGGTAGAGCAAGTGACCTAAACTGTCATT GTTGGGGAAGGTACCAGCTTAGAGTGTGGTACAGCTACCGTGGAGAAGTT GACCCAAGATTGGTAAAAGATTTGAATGGGGTGAGTGGTAGACACCCATT GGTGGGCAGAAGAAGACAGTTTGGAAAAGGAGAGTGAAACTGAGGAAGGT TCTCTGGACTTGTGGGATGAGGTGAGGTGGGAGTGAGATGGTTCTGTCTG TTTGAGGAAAATCTTCATGTTCATCTTTTGTGAAAGTGGGCTCAGAGAAT CCTTCTAGAATTTGAGGATGATGATGCAGAGGACCACGTGGAAATGCAAT TATTTTTTATAGGGTACTTTACAATAATGGAGTTTTGGCTTTAAATGAGG ATCATACTTCTAAGTTTTTCTCATTGGGGGTCAGATCCTGAGATCCATAT ATATGAATGGAAGCATAACATTGCAGTATCTTTTGGAAGATTTTGGTATC CAATGTACAGAAAAGAATTAGTTCATTATAGTCTGAACTCAGAACTTGAA TCCCACATATATATTTGTTCTTCTGGTATTCCTATGCTTCAATAAAAGAT ACTCCTCAGATGATCTCATAATCACAAAAAAATCCCAGAAGAAGGTCTGA TAGTCTGATACAAAGAGTAATCCAGTTAGTCATTAACTAAATTATCTATG TGCACCACTAAGCTGTTGTCATTCCTCAGTTAAGCTTGGCATGGTTTTGG GTTAAGAGAGAAACAAAAATTTTGGCCCAACTAAAAATTATACCTGTTTG CTCATTATCAAGTTATGGGCCTTTGAAGTGAAATTGCCCAAATTGTACCT CAGAGGTTAAGCTTTAGCTACAGGGACGCTAGAACGTTAAAGACAACATC ACAAACGACAGGTCGTTCGTTAAGACAAACGACAATCCTGCGGCCTAGAC GGAGATGCCGCGTGTCTAGGCGGTGACAGGTGTCGTGTGTCTACAAGTAA AAAGGTAAAGAGCGAATGACCAAATCATCCTAAATCAGTTAAAAAACTAC AAGTAAATAAGCGGGCTACGTGGAGAAAAAAATTTTCTGTCTTCTAGGAG GACCATGTCTTCATGTATGTATAGTGGTCCTCCTTTGTTAATAGGAAGTC GTTATATAGTATTTTTTGATATATCATAATATGATAAAATAATTATTATA TTTAACTTAAGTAAATTTAACTTTAAAAAAATAAATTAAGTAAAACCAAA CAAGATCAAACAAAAAAAGAACTCAGATTTAAGGTTCATCATCTCACCAA AAAGAAGAAAAAAAATTCCATATCTCCATGGTAGTTGAAAAAGGATGGAG GTCGAAGAAACGAGCAAAGAAAAACCTTAAATTGAACAACAAGGAGATTT GTATGCCTTCGGAGCTGGGTTTGAACCGCTCCAAAATAATTATTAAACCC TTCACATTTCTTTCAAATGTCTCAATGCCCTCATAAAAGAGTTTCTAGAA TGTCTTTAGTACTAAGTGAGTGATCTTAATTTATTGAACTATCATGGAGA TTTGATTTTTATTTTTTTTGGTAAGGAGATGAGATGAACCCTAGATCTAG ATCTCCGGGTTTTTTTTTTGTTTGATCTTATTCGGTTTTACTTAATTCAT TTTTTTAAAGTTGAATTTACTTAAGTTAAATACAATTGTTTCACATTATT ATGACATGTCAAAAAATACTACATGACCACTTCCTATTGGTCAAGGAGGA CCACTAAGCATGCTGACGTGGTCTTTCTGGAAGACAGAAAAATTTCTCTA GGTGGAGACACCATAGGGCTAGGCAGTGCCAGGTGTCGTAGTCCTAGCGG GGCAGTGGGGTCCATCCTTTATCATTTTCGTTAAAAGAAGAAGAAAAAAA AAGTGTTCTCTCCCTCGGCCGCTGAAGTCTGCCACACCTCCCTCTCACCG CGTCACCGCCGCCGCCGCCGTGCTCCATCACCCAGCGACGCTCTACACCG GCGGACCCAATGGCTCCCTCATCCTACGTAGGAACTCGTGCGTACATATA GCTAGTTATATCCTGTGTATGTGGCCACGCTGCTGCGCCAGAGCCAACCT GGCCATCTGTGACCCCATTGCGGTTTCGTGA

https://www.rosaceae.org/fragaria/fragaria_vesca/mrna22214.1-v1.0-hybrid

>mrna22214.1-v1.0-hybrid ID=mrna22214.1-v1.0-hybrid|Name=mrna22214.1-v1.0-hybrid|organism=Fragaria vesca|type=CDS|length=2661bp|location=Sequence derived from alignment at scf0513061:125697..129956- (Fragaria vesca)
ATGGAGATTGAAGAAAACCCGCTGCCGGAGAAAGAGAGCATACGGGTCGG
CGGGCACAGCGGCCCACTAGTGACTGGCAGCAAGACGAGGAGCAACAGCA
ACTTAAGCGCAAGGTTCAAAGAAGACGATCAGTGCTATGTGGAAGTGACA
CTGGACGTTTGCGACGACAACACCTTTGTGCTTCGGAACATCAGAGGAGC
TGATGAGCCTGGGTCGACGTCGGCGAGGATAGAGGGAAGACCTTCTCTTG
CTTCTCAACTCTCGTTTAAACTCAAGAAAGTCTCGCATGAACTGAAGCGC
ATGAAATCTTCTTTGAGCTTCAAGAAGGTCGACCAGCCAGCCAAGCCGGG
TGTTGCTCGTGCCCTAAAGGGACTCAAGTTCATGACCAAGAATGTGTGCA
GTGAAGGTTGGCTGGAGATTGAAATGAGGTTTGATGAATTGGCTGTCGAT
GGAACTCTCCCTAAATCGGTCTTTGCTCAATGCATAGGGATGAAGGAGTC
GAGTGAGTTTGCGTGCGAGGTGTTTGATGCATTGGCTCGTCGGAGAGGAA
TTACATCATGTTGTGTTACCAAGGAAGAACTGAGAGAATTTTGGGAACAG
ATTTCAGATCACAGCTTCAATGCCAGGCTTCAAACCTTCTTTGACATGGT
GGATAAAAATGCAGATGGTCGAATCTCAGAAGAAGAGGTGAAAGAGATTA
TTACGTTAAGTGCCTCTGCTAATAATCTGTCAAAAATTCTTGAACAAGCT
GAGGAATATGCAGCACTGATCATGGAAGAGCTTGATCATGACAACCTTGG
ATATATTGATTTGCACAACTTGGAAATGCTACTTCTCTCGGGCCCAACCC
AATCTTCAAACCTGGAAACAGATAGCCACATTCAGAGCCGGCTGCTCAGC
GAAAAACTGGTTCCTACCAAAGAGTACAACCCTATAAGGCGGTGGTGCCG
GCGGCTGTCCTACTTTGTTGAGGATAACTGGAAGCGAATTTGGGTCATTG
TGCTATGGCTTCTGATATGCATGGGCCTCTTTGCTTGGAAATTTATTCAG
TATAGACATAGAGAGGTTTACCATGTAATGGGGTATTGTGTGTGCATTGC
CAAAGGTGGAGCTGAGACCCTGAAGTTCAACATGGCCCTGATTCTTCTAC
CAGTATGTAGAAACACAATTACTTGGCTAAGAAGCAAGACCAAGTTAGGG
GGTGTAGTTCCATTTGATGACAACATCAATTTTCACAAGGTGATAGCGTT
TGGAATTGCAGTAGGGGTCGGTTTACATGCAGGTTCCCATCTTACATGCG
ACTTCCCCAAGCTACTACATTCGACCAACGATCAATACGATAAGTTGAAG
CCATTTTTTGGCCAGAAACGACCGGATGACTACTGGTGGTTTGTGAAGGG
AACGGAGGGCTGGACTGGGGTGGTTATGGTGGCACTAATGCTTGTTGCAT
ACACATTGGCTCAACCTTGGTTCCGTCGCAATCGCCTAAGAAACCTCCCT
AAACCCCTAAAGAAACTCACTGGGTTTAATGCATTTTGGTACTCCCATCA
CCTATTTCTCATAGTGTACATCCTCTTTATTATCCATGGATACTTTCTCT
ACCTCTCCAAGAACTGGGACAAGAAAACAACATGGATGTATTTGGCTTTT
CCATTGATAATGTATGCATGTGAGCGCTTGCTTCGTGCATTCAGGTCTGG
ATATGAGACAGTGAAGATCTTGAAGTGGGAAGGCTTGACTGCCAAACTTG
TGCTTCCAACTGGTGTCCTTGCTTTGGCTAAAGCATCAGCCACACTCACA
CTGTTTCGAAAGTTGTCCAATTTCTTTCTACCAATAGCAAATAATGCAGT
CGCTGTTTACCCTGGAAACGTTTTGGCACTGCATATGTCTAAACCACAAG
GATTAAAATATACCAGTGGACAGTACATTTACATAAATTGCTCTGCTATT
TCCCCAATTCAATGGCATCCGTTCTCAATTACTTCAGCTCCTGGAGACGA
TCATCTAAGCGTTCATATCCGCACGTTGGGTGACTGGACATCTCAGCTCA
AATACATATTCTCTCAGGTTTGTCAACCTCCCTCTATAGAGCACAGTGGC
CTTCTAAGAGCTGACATTGAACAACCAAATATCCATACCAGGATGCCAAA
ACTTCTTATTGATGGTCCATATGGTGCACCAGCACAAGACTACAAAAACT
ATGAAGTTCTCCTACTTGTAGGACTTGGAATTGGAGCAACTCCACTAATA
AGCATTGTCAAAGATGTGCTTAACAACATTAAGCGACAAAAAGAACTAGA
AGCTCAAATGTTGGTGGAAAATGGTGTTAAAAGAAAGTCGACCTTTGCAA
CAAAACGAGCTTATTTCTACTGGATCACAAGAGAGCAAGGCTCCTTCGAG
TGGTTTAGGGGTGTCATGAATGAAGTAGCCGAAAATGATCTAGATGGCCT
GATAGAGCTTCATAACTACTGCACCAGTGTTTATGAAGAAGGAGATGCTA
GATCAGCTTTGATCACTATGCTTCAGTCTATAAACCATGCCAAAAATGGT
GTGGATGTAGTTTCAGGAACAAGGGTGAAGACGCATTTTGCTAGACCGAA
TTGGCGTAATGTTTTTAAGCATGTAGCTGTGAAGCACCCTGATCAAAGAG
TTGGTAAGTAA
>mrna22214.1-v1.0-hybrid ID=mrna22214.1-v1.0-hybrid|Name=mrna22214.1-v1.0-hybrid|organism=Fragaria vesca|type=mRNA|length=4260bp|location=Sequence derived from alignment at LG6:5063705..5067964- (Fragaria vesca)
ATGGAGATTGAAGAAAACCCGCTGCCGGAGAAAGAGAGCATACGGGTCGG CGGGCACAGCGGCCCACTAGTGACTGGCAGCAAGACGAGGAGCAACAGCA ACTTAAGCGCAAGGTTCAAAGAAGACGATCAGTGCTATGTGGAAGTGACA CTGGACGTTTGCGACGACAACACCTTTGTGCTTCGGAACATCAGAGGAGC TGATGAGCCTGGGTCGACGTCGGCGAGGATAGAGGGAAGACCTTCTCTTG CTTCTCAACTCTCGTTTAAACTCAAGAAAGTCTCGCATGAACTGAAGCGC ATGAAATCTTCTTTGAGCTTCAAGAAGGTCGACCAGCCAGCCAAGCCGGG TGTTGCTCGTGCCCTAAAGGGACTCAAGTTCATGACCAAGAATGTGTGCA GTGAAGGTTGGCTGGAGATTGAAATGAGGTTTGATGAATTGGCTGTCGAT GGAACTCTCCCTAAATCGGTCTTTGCTCAATGCATAGGTGTGTGTATGTT TTGTACTTTAATTTTAAACCGAAGCGTCGCTCTAGATAACAATTGTGTAT ATGGATTAATGGTTTTTTTTGTTGTGTTTGCAATTAGGGATGAAGGAGTC GAGTGAGTTTGCGTGCGAGGTGTTTGATGCATTGGCTCGTCGGAGAGGAA TTACATCATGTTGTGTTACCAAGGAAGAACTGAGAGAATTTTGGGAACAG ATTTCAGATCACAGCTTCAATGCCAGGCTTCAAACCTTCTTTGACATGTG AGATCATTCGTTCCTACAAATTATTTTGTCCAAAAGAATTTGATTTGGAT TTTCCTTGATCTACATCACTATGGTATACATTATTGAGTGCCTACTAGCT AACTTCATGTGCAGCCCATCTGGCATATACTATATGCTTTTGTAATCATG CTATTTTCAAACATATAATAATTGAATAGTACACATATATATAGATAAGC CTAAACTTTATAATTGGAAGTTCTTGATAGTAACATATGTAGTGAATGAT GTGCTTTTGTTTTAATCATATAGTTGGTCTTGTTTTTTTTTTTTTTTTTT TTTTTGAGGAGATCGAATAATCATATATTTGGTCTTGGATGAATATATAT TCAACATTGACAACATTTTCTCACTGACCAACTTATATATATAAGAGTGG CACTATATTCAACATATATATAATCTATACAGTTAAATCTTAATTGACTA GAATTCTAGAAAAATTTAGTTTAATTTTTTCTTTTTGTTTTATCCCATTT GTTTCTAGCATGCATGACACATACAATGCATGTTGAATATGTAACAGGGT GGATAAAAATGCAGATGGTCGAATCTCAGAAGAAGAGGTGAAAGAGGTGG GTGAATTGAGAAGAGATTAAACTTGTTTTTAGTGTTTTTCTTAGGAGAAA TTACAACAATTGAATGTATACTATTGTGCCGTGCAGATTATTACGTTAAG TGCCTCTGCTAATAATCTGTCAAAAATTCTTGAACAAGCTGAGGAATATG CAGCACTGATCATGGAAGAGCTTGATCATGACAACCTTGGATATATTGAT GTCAGTCTCATATATCTTTTTCCTTGTTTTTCAACTTTTTATATTTCATA TCTTTCTCTTACCAGAAGTTGGGCCTGGTTTGTAGTTGCACAACTTGGAA ATGCTACTTCTCTCGGGCCCAACCCAATCTTCAAACCTGGAAACAGATAG CCACATTCAGAGCCGGCTGCTCAGCGAAAAACTGGTTCCTACCAAAGAGT ACAACCCTATAAGGCGGTGGTGCCGGCGGCTGTCCTACTTTGTTGAGGAT AACTGGAAGCGAATTTGGGTCATTGTGCTATGGCTTCTGATATGCATGGG CCTCTTTGCTTGGAAATTTATTCAGTATAGACATAGAGAGGTTTACCATG TAATGGGGTATTGTGTGTGCATTGCCAAAGGTGGAGCTGAGACCCTGAAG TTCAACATGGCCCTGATTCTTCTACCAGTATGTAGAAACACAATTACTTG GCTAAGAAGCAAGACCAAGTTAGGGGGTGTAGTTCCATTTGATGACAACA TCAATTTTCACAAGGTAATAAGGTGCTAAACTTGTGTAAGGCTATTGTTT CATACTCTTCATTGTTTCATACTCTTTCCTAATCACATTTTGCAATAGGT GATAGCGTTTGGAATTGCAGTAGGGGTCGGTTTACATGCAGGTTCCCATC TTACATGCGACTTCCCCAAGCTACTACATTCGACCAACGATCAATACGAT AAGTTGAAGCCATTTTTTGGCCAGAAACGACCGGATGACTACTGGTGGTT TGTGAAGGGAACGGAGGGCTGGACTGGGGTGGTTATGGTGGCACTAATGC TTGTTGCATACACATTGGCTCAACCTTGGTTCCGTCGCAATCGCCTAAGA AACCTCCCTAAACCCCTAAAGAAACTCACTGGGTTTAATGCATTTTGGTA CTCCCATCACCTATTTCTCATAGTGTACATCCTCTTTATTATCCATGGAT ACTTTCTCTACCTCTCCAAGAACTGGGACAAGAAAACAGTAAGTACTGCC TCTTCAAATTAATGTACCATTCCAGTGAAGTAAAGCTTGTATATTTTGTT ACTTTCTTCCTAATCACTTTATAACATTATCATTTTCATGAATTAATATA TGGTTATTGCAGACATGGATGTATTTGGCTTTTCCATTGATAATGTATGC ATGTGAGCGCTTGCTTCGTGCATTCAGGTCTGGATATGAGACAGTGAAGA TCTTGAAGGTATATTTACTGTTTCGATTTTTTTTTTTTTTTTTTTTTTTC CAAAGATTGAAATACAACTACAAACAAAAACCTCTAAATTAAAGCACCCT ACTCCTAATGAATCAAAAAAGAAAGCTGATCTAGCTGCAGTGGGAAGGCT TGACTGCCAAACTTGTGCTTCCAACTGGTGTCCTTGCTTTGGCTAAAGCA TCAGCCACACTCACACTGTTTCGAAAGTTGTCCAATTTCTTTCTACCAAT AGCAAATAATGCAGTAATGCACTTGGTCTTTATCGATCGGAAAGCTACAA AAATAATTTGTGCTTATTTTCTTCAATTTTAATTTTTTTCAGGTCGCTGT TTACCCTGGAAACGTTTTGGCACTGCATATGTCTAAACCACAAGGATTAA AATATACCAGTGGACAGTACATTTACATAAATTGCTCTGCTATTTCCCCA ATTCAATGGTACTTTGTTCATCATTAATATTTTGTACTTCCACAACCAAG TATTTTGGATTTGTAATATTTTCTTTTGGTTAATATGCAATCGATTTACA CTTCATCTTACGTAATGTGTCTTATAGGCATCCGTTCTCAATTACTTCAG CTCCTGGAGACGATCATCTAAGCGTTCATATCCGCACGTTGGGTGACTGG ACATCTCAGCTCAAATACATATTCTCTCAGGTAATTCAATCACTTGTTTT GCATAATCGTATTGATCAATGTCTGAGCATATATGAGTCTCGGTTAGCTT TGTCTTATGGTGAACATTGTGCAGGTTTGTCAACCTCCCTCTATAGAGCA CAGTGGCCTTCTAAGAGCTGACATTGAACAACCAAATATCCATACCAGGT AAAATTATTTTGTAGCACTTATTTTGTTAAGTCAGTTGGCTATGAAATTA TACCATATAATGACATAACCAAGCTAACAATTGTCCGCAAACAGAAACAT GATTATTGTTCCTGAAACTAATGTAATCATACATGAGCAGGATGCCAAAA CTTCTTATTGATGGTCCATATGGTGCACCAGCACAAGACTACAAAAACTA TGAAGTTCTCCTACTTGTAGGACTTGGAATTGGAGCAACTCCACTAATAA GCATTGTCAAAGATGTGCTTAACAACATTAAGCGACAAAAAGAACTAGAA GCTCAAATGTTGGTGGAAAATGGTGTTAAAAGAAAGTCGACCTTTGCAAC AAAACGAGCTTATTTCTACTGGATCACAAGAGAGCAAGGCTCCTTCGAGT GGTTTAGGGGTGTCATGAATGAAGTAGCCGAAAATGATCTAGATGGCCTG ATAGAGCTTCATAACTACTGCACCAGTGTTTATGAAGAAGGAGATGCTAG ATCAGCTTTGATCACTATGCTTCAGTCTATAAACCATGCCAAAAATGGTG TGGATGTAGTTTCAGGAACAAGGGTGAAGACGCATTTTGCTAGACCGAAT TGGCGTAATGTTTTTAAGCATGTAGCTGTGAAGCACCCTGATCAAAGAGT TGGTAAGTAA

https://www.rosaceae.org/fragaria/fragaria_vesca/mrna01814.1-v1.0-hybrid

>mrna01814.1-v1.0-hybrid ID=mrna01814.1-v1.0-hybrid|Name=mrna01814.1-v1.0-hybrid|organism=Fragaria vesca|type=CDS|length=5598bp|location=Sequence derived from alignment at scf0512956:70828..82852- (Fragaria vesca)
ATGCATGTGTCGTCATCATCCTCCGTGCTGATATCATCTCCGCTTCGATG
GAGAACTCCATCTCAACACGTTTCATTTACTCCCGCCGTTGCTTCCACCA
GTACTACTTATGAACGCAGAAACGCCGTCGTTTCAATTCGCCTTGTAAAT
CCATTTTCTTCTTCTTCCTCGTTGTTCGCTACTCCCTTCCATGGCGGCCG
GAGGAGAAAGACCTCGAAGCTCCGAGTCGTCTCCGCCGTCTTCGAGCGGT
TCACGGAGCGCGCGATCAAAGCCGTCATCTTTTCCCAGAGAGAAGCCAAG
GCTTTGGGAAGGGACATGGTGTTCACTCAGCACCTCCTGCTCGGTTTGAT
CGCCGAGGAGGAGCAGCATCGCCATCTTCATCCGAATTCGCTCGGGTTTC
TCGGGTCGGGTATGACCCTGGACCAGGCCCGCCGCGCCGTCCGGAGCATT
TGGCGGCATAATAGTAAAAGCAGTCAAAGTCAAAGTCAAGGTACTTCTGC
TGGCTCTGGTTCGGGTTCGGCTACGGATCTGTCGTTTGCGATTAGCACGA
AGAGAGTTCTGGAGGCTGCGCTGGAGTATTCGAGGAGTAGAGCTCATAAT
TTTCTTGCACCGGAGCACATTGTGATCGGTTTGTTGACTGTTGATGATGG
AAGTGCTGGTCAGGTTCTTAAAAGACTGGGGGTAAATGTAAACCAGTTGT
TAGCTGAGGCAGCCTCCAGACTTCAAATAGAGCTCGCCAAAGATGGCAGA
GAGCCATCTGGGGGATCTCGAAAGACCTTTTCTAAAAAGTCTTCTGCATC
GTCTGGGAAAACCAAAGAAAAAAGCGCTTTGGAACGGTTCTGTGTGGATC
TCACTGCTCGTGCTAGCGAGGGACGCATTGATCCCGTTATTGGACGGGAT
ACTGAAGTTCAGAGAATTATTCAGATACTTTGTCGCAGAACTAAAAATAA
TCCAATTCTTCTCGGTCAAAGTGGGGTTGGAAAGACGGCCATTGTTGAAG
GTCTCGCAACTAGTATTGCACAGGCAGATGTCCCTGTTTATCTGTTGACA
AAACGCGTAATGTCCTTGGACGTAGCACTATTAATGGCTGGTGCAAAGGA
GAGGGGAGAGTTGGAGTCGCGTGTTACCTCCTTAATAAGTGATATACAAA
AATCAGGAAATGTTATTCTATTTATTGATGAAGTTCATACCCTTATTGAG
TCCGGCACAGTTGGACGAGGAAATAAGGGGTCTGGTCTTGACATTGCTAA
TATTATGAAACCGGCACTCGGGAGGGGTAAATTACAGTGTATTGCATCCA
CTACTACCGATGAATACAGGATGCATCTTGAAAAGGATAAAGCATTTGGA
CGAAGATTCCAACCTGTCTGGATTAATGAACCAAGCCAGGAGGATGCAGT
TAGGATTCTATTTGGTCTGCGTGAGAGATATGAGGCCCATCACAACTGTA
TATATGCACCAGAAGCCATTAGTGCTGCTGTGTACCTGTCAGCAAGATAT
ATTCCTGATAGATATCTTCCTGATAAAGCTATCGATCTCCTTGATGAGGC
CGGAAGTAGAGCTCGTATGGAAGCCTTTAAGAAGAAAAAAGAAGAGCAGG
TTGGCATACTTTCAAAGTCAGCGGATGATTATTGGCAAGAAATTCGTACA
GTTCAGGCGATGCATGAAGTGGTCCTATCAAGTGAACTGAAATATGGAGC
TGCTTCTGTGGACAATACCAGTGAACATATTCTAGACTCCGTTTCATCTT
CCAAAGTAGATGATGAACCTACTGTGGTGGGACCAAATGATATAGCAGCA
GTTGCCTCACTATGGTCAGGAGTCCCTCTTCAGCAGCTCACTGCTGATGA
CCGACTGCTTTTGGTGGGTCTTGATGAGAAGCTCAGAAGACGAGTTGTTG
GTCAAGATGAGGCTGTTGCAGCCATTTCCCGAGCTGTTAGGAGGTCTCGG
GTTGGATTGAAGGATCCAGGTAGACCAATGGCAACAATGCTATTTTGTGG
TCCTACTGGAGTTGGTAAAACTGAACTGACAAAAGCTTTGGCTGCATCTT
ATTTTGGATCTGAGGAAGCTATGGTACGACTGGACATGAGTGAATATATG
GAGCGGCATTCTGTCAGCAAATTAATAGGGTCACCCCCAGGCTATGTTGG
CTTTGGAGAGGGAGGCACTCTAACAGAAGCTATCCGAAGACGACCTTTTA
CAGTAGTTGTGCTTGATGAAATCGAGAAGGCTCATCCAGATATATTCAAC
ATCCTTCTCCAAATCTTTGAAGATGGCCACCTTACTGATTCTCAGGGACG
GAGAGTATCATTTAAGAATGCTTTGGTGGTGATGACATCCAATGTGGGTT
CCACTATCATTGCAAAGGGTCGACAAAGCTCCATTGGTTTTGTGCTTACA
GATGATGAGTCTAGTTCATATGCTGGGATAAAAGCAACAGTAATGGAAGA
ACTCAAGTCATATTTTCGTCCGGAGTTGCTCAACAGGATAGACGAAGTAG
TTGTATTCCATCCCCTTGAAAAGTCTCAGATGCTGGAGATTGTAAATATA
ATGCTACAAGAAGTGAAGCAGAGGCTAATGTCTTTGGGAATTGGATTAGA
CGTGTCTGAATCAGTCAAGGACCTCATATGCCAAGAAGGCTATGATCGGT
TTTATGGTGCTCGCCCTCTTAGACGAGCAATTACATTAATAATTGAAGAT
CCATTGAGTGAATCCCTCCTTTCTGGAGTTTACCAGCCTGGTGACACTGC
CGTCATTGATTTAGATGCTTCTGGGAACCCTTCTGTCAGACTCGGCTTTC
CAGCATTAACTTCTCTGTCGGAGAATCCTCAATATAATCTAGCCATGAAG
GAAACAGCCCCAGAAGATCATATCGGAGAAGCTGCTACTTCCGCCGGAGT
AGCACCACCACTTCAGTATCACTCCGACAACGAGCTCCCCGCACCCGAGA
AAATGTCCGGCGCCGGCTACACCGCTCCGCTCAGTCTCAGCGGGACTCTG
AACAAAAGAACCGGCAGCAAGAGAACCAACAACCACGAAGAAGAGCCTTA
CGTCGAGGACGTCTCCGTCGACGTAAGCAGCGTCAAGCCCCTGCCACGTG
GCGACGCCAACAACACAGACGACTCCCTCACTCTTCTCGGCGGCGACAAG
CCGCCCCAGAAGAGCAACAACGACCAGTCGTTCGTACGTACAGCCTCCGT
ACGGATCAAGCAGGAGCTGAAGAAGCTGACGTCGTTCTCGAAGCAGCAGC
TGCCGCAACGGCGCCGTTTCGACCGGATGCAGTCAGCGGCTGCTCCGGCT
CTTAAGGGACTCAAGTTCATAAGTAAAACGGACGGGAATGCTGAGTGGCC
GGCGGTCGAGAAAAGGTTCGACAAGCTTACAGGCTCGACTAACGGGATGC
TGCCACGTGCTGCGTTCGGGGAGTGCATAGGGATGAACAAAGACTGCAAG
GAGTTCGCCGGAAAACTGTTCGACGCTTTGGCCAGGAAGCATGGGATCAA
AGGCGATTCGATCAACAAGGAGGAGTTGAAAGAGATGTGGACACAAGTTT
CTGAGCAGGGCTTCAATTCCAGGCTGCAAATTTTCTTTGACATGGTTGAT
AAGGATGGGGATGGAAGAATCAGTGTGGAAGAAGTCAAGGAGATCATTAG
CTTCAGTGCTTCTGCCAATAAACTATCAAACATCCAGACACAAGCACAGG
AATATGCAGCATTGATCATGGAAGAGTTGGATCCAGACAATCTTGGATAC
ATCATGATAGACAGCTTGGAGACACTCCTACTGTATGGACCGGAGGAGAC
GGTGGCGCGTGGAAAAGAGAGCCGGAACTTGAGCAAAATGCTGAGCCAGA
AGCTGAAGCCAGTGAGGGAGGACAACCCTCTGACAAGGTGGTATAGGAGA
GCCAACTACTTTCTTGAAGACAATTGGAAGAGAGTTTGGGTAATGGCATT
GTGGATTGGGATCATGGCTGCTCTGTTTGCCTATAAGTATGTGCAGTATA
AAAATAGGGCTGCATATCACGTAATGGGTCATTGTGTATCCATGGCCAAA
GGTGCAGCTGAGACACTCAAGTTCAACATGGCTCTTATTCTACTTCCAGT
GTGTAGAAACACTATCACTTTGCTAAGGAACAAGACCAAATTGGGTGTTG
CCGTTCCTTTTGATGATAACCTCAATTTCCATAAGGTGATAGCTATTGGA
ATTTCAGTAGGAGTTGGCATACACTCGATTTACCATTTGGCGTGCGATTT
CCCTCGTCTCATCAAAGCAGACAGCGTCACATACGCCCCGATGAGGCAAT
ATTTTGGGGAACAACCTTCAAACTATTGGTTTTTTGTGAAATCAGTAGAA
GGTGTAACTGGCATTATAATGGTAGTGTTGATGACCATAGCCTTCACACT
AGCAGCACCATGTTTTAGAAGAGGTAAGCTCAAAAACCTACCCCAACCTC
TCAAAAGGCTCACTGGCTTCAATGCCTTTTGGTACTCCCATCATCTCTTC
GTCATTGTCTATACCTTGCTCATTGTCCATGGAGAATACCTTTACCTCAC
CAAGGAATGGTACAAGAAAACGACTTGGATGTACTTGGCTGTTCCACTTC
TCCTCTACGGTGGTGAAAGATTGGTTCGGGCACTCCGGTCCAGCATCAAG
CCGGTTAAGATAGTAAAGGTGGCTCTATATCCTGGAAATGTGTTGGCTCT
TTTTATGTCAAAGCCTCAGGGCTTCAGATACCATAGTGGGCAATACATGT
TTGTTAATTGTGCTGCTGTCTCCCCATTTGAATGGCACCCATTTTCGATC
ACGTCGGCGCCGGGAGACGACCACCTCAGTGTTCATATCCGGACTCTTGG
CGACTGGACGCGACAACTTAAGACGGTGTTTTCTCAGGTATGCCAACCAC
CTCCTTCTGGGAACAGTGGTCTCCTCAGAGCCGACTGTATGCAAAGCAAC
GACTTAAACTTTCCAAGAGTGCTAATAGATGGACCCTATGGAGCACCAGC
TCAAGACTACAAGAACTATGAAGTGGTGTTACTTGTAGGGTTGGGAATAG
GAGCAACCCCAATGATAAGCATCCTCAAGGACATAGTGAACAACATCAAA
GCCATAGAAGATGAATCACAGAACGCCCTAGAAAGCGGCACGGCCGGTTC
TGGCAGCCCAGTGAGCCTCCACAGCAACTTCAAGACCAAGAGAGCCTACT
TCTACTGGGTGACGCGAGAGCAAGGTTCGTTCGACTGGTTCAAAGGAGCC
ATGAACGAGGTGGCGGAGCTTGACCATAACAGAGTGATAGAGTTCCACAA
CTATTGCACTAGTGTTTATGAGGAAGGTGATGCACGTTCTGCCCTCATTG
CTATGCTTCAGTCACTAAATCATGCCAAGAATGGGGTCGATATTGTGTCG
GGTACTCGGGTGAAGTCACATTTTGCTAAGCCTAACTGGCGTGAGGTCTA
CAAGCGCATTGCGCTGGATCACACCAATGACAAAGTTGGGGTGTTCTACT
GCGGGCCACCTGCTCTAACTGAAGAACTACGACAGCTATCTCTGGATTTC
AACCACAAAACCTCCACCAGATTTGAATTCCATAAAGAAAATTTCTGA

>mrna01814.1-v1.0-hybrid ID=mrna01814.1-v1.0-hybrid|Name=mrna01814.1-v1.0-hybrid|organism=Fragaria vesca|type=mRNA|length=12025bp|location=Sequence derived from alignment at scf0512956:70828..82852- (Fragaria vesca)
ATGCATGTGTCGTCATCATCCTCCGTGCTGATATCATCTCCGCTTCGATG GAGAACTCCATCTCAACACGTTTCATTTACTCCCGCCGTTGCTTCCACCA GTACTACTTATGAACGCAGAAACGCCGTCGTTTCAATTCGCCTTGTAAAT CCATTTTCTTCTTCTTCCTCGTTGTTCGCTACTCCCTTCCATGGCGGCCG GAGGAGAAAGACCTCGAAGCTCCGAGTCGTCTCCGCCGTCTTCGAGCGGT TCACGGAGCGCGCGATCAAAGCCGTCATCTTTTCCCAGAGAGAAGCCAAG GCTTTGGGAAGGGACATGGTGTTCACTCAGCACCTCCTGCTCGGTTTGAT CGCCGAGGAGGAGCAGCATCGCCATCTTCATCCGAATTCGCTCGGGTTTC TCGGGTCGGGTATGACCCTGGACCAGGCCCGCCGCGCCGTCCGGAGCATT TGGCGGCATAATAGTAAAAGCAGTCAAAGTCAAAGTCAAGGTACTTCTGC TGGCTCTGGTTCGGGTTCGGCTACGGATCTGTCGTTTGCGATTAGCACGA AGAGAGTTCTGGAGGCTGCGCTGGAGTATTCGAGGAGTAGAGCTCATAAT TTTCTTGCACCGGAGCACATTGTGATCGGTTTGTTGACTGTTGATGATGG AAGTGCTGGTCAGGTTCTTAAAAGGTGTCCCATTTTTCCCAATTTTTTTT CGCTTTGTTTATTTTGTTGCATTTAGTTTGGTTTCAGGTTATAGTTTCTA CTTTCTATCCATGAGTTGCATCTGTCAATCGGGTTCGACTTCAGAACACT ATGAACTATTTCATAATGATATGCATATAATGTACTACTATTTGTAATCC TATGGGAGTGGCTTCTCATCTAGTTATGTGCATTATGAGGATTGATTGTT GTTTCGGGGGTAAGGAACTACATATTGTTTCATCTTCATCACAATTTACA TATTTGCGTTTGTTTTGTCACAAAAAGAGAAACTTTTAAGGAGTATATTT GTTCATGATAGAGAACATGTAATATATGAATGTTGTAGCCAAAGAAGTCT TGTTTTTTGCTGTAGCTTGTGATGAAGTTTTTGTGACCTGAGAGAGCACA TTACTATCTGTTTGAGCTGCATGTAGATGAATTCAGAATCTGAAGTTGGA TATAAAATTTGCCAAATATGGTATTCTGAAGCCAGCTATTTTAATGTGAT TTCAGACTGGGGGTAAATGTAAACCAGTTGTTAGCTGAGGCAGCCTCCAG ACTTCAAATAGAGCTCGCCAAAGATGGCAGAGAGCCATCTGGGGGATCTC GAAAGACCTTTTCTAAAAAGTCTTCTGCATCGTCTGGGAAAACCAAAGGT AAGAAGTAAGTTCGCTTATCTCTATTGTTTAGTATTATAGGCAAAGGTAA TGGTGTTTAACACATTGTGCTTGTCAGAAAAAAGCGCTTTGGAACGGTTC TGTGTGGATCTCACTGCTCGTGCTAGCGAGGGACGCATTGATCCCGTTAT TGGACGGGATACTGAAGTTCAGAGAATTATTCAGATACTTTGTCGCAGAA CTAAAAATAATCCAATTCTTCTCGGTCAAAGTGGGGTTGGAAAGACGGCC ATTGTTGAAGGTCTCGCAACTAGTATTGCACAGGCAGATGTCCCTGTTTA TCTGTTGGTGTGTTCTCACAATCTCATCCAAATGCAGTTACTTATATTCA CTTTGAAAAAGCTGTATATTTACAAATTGTTTAGCATTTATGTTTCCACA GACAAAACGCGTAATGTCCTTGGACGTAGCACTATTAATGGCTGGTGCAA AGGAGAGGGGAGAGTTGGAGTCGCGTGTTACCTCCTTAATAAGTGATATA CAAAAATCAGGTGAGTACACCTTCTTGAATTTCTATGGGAACAGAAATTC ATTAGGCTGATTGTAGATGCGCTTGCATTGCAGGAAATGTTATTCTATTT ATTGATGAAGTTCATACCCTTATTGAGTCCGGCACAGTTGGACGAGGAAA TAAGGGGTCTGGTCTTGACATTGCTAATATTATGAAACCGGCACTCGGGA GGGGTAAATTACAGGTTATCTTTTTAATTTTTCTTAAATTAGAGGTTTCT TAATATTTGTGCAACTGTTCTTACTGTGTTTTTAATCTTCTCGTTTATTA AGTCTTTAAAGCATAACTCAGTTTGCATGGACATTTTTTTTTTCAGTGTA TTGCATCCACTACTACCGATGAATACAGGATGCATCTTGAAAAGGATAAA GCATTTGGACGAAGATTCCAACCTGTCTGGATTAATGAACCAAGCCAGGT CTCTTACAAAAAGTGTTTTCATCTTACTGTGTGTCTACTGGTCATTTTCT GTACAGTTCATAATTAGATATGGTTTGAAATTTCCTAGGAGGATGCAGTT AGGATTCTATTTGGTCTGCGTGAGAGATATGAGGCCCATCACAACTGTAT ATATGCACCAGAAGCCATTAGTGCTGCTGTGTACCTGTCAGCAAGATATA TTCCTGATAGATATCTTCCTGATAAAGCTATCGATCTCCTTGATGAGGCC GGAAGTAGAGCTCGTATGGAAGCCTTTAAGAAGAAAAAAGAAGAGCAGGT TGGCATACTTTCAAAGTCAGCGGATGATTATTGGCAAGAAATTCGTACAG TTCAGGCGATGCATGAAGTGGTAATAGCATTACTCTCGACTCCTATCCTA CCTTACCTAGCTCATTTCTCTTCTACTAATGTTGGTGTTTATAATTAATA TAAGCAGGTCCTATCAAGTGAACTGAAATATGGAGCTGCTTCTGTGGACA ATACCAGTGAACATATTCTAGACTCCGTTTCATCTTCCAAAGTAGATGAT GAGTATGACTTCTTGCCCTGAAAATGTGTCTAAAAGGATAATGCTTTTCA CCTGAATTTCCCAAGGGCCTGAATGATATATAACTGGATTTCTTGGTAAT AAACTTTTCAGACCTACTGTGGTGGGACCAAATGATATAGCAGCAGTTGC CTCACTATGGTCAGGAGTCCCTCTTCAGCAGCTCACTGCTGATGACCGAC TGCTTTTGGTGGGTCTTGATGAGAAGCTCAGAAGACGAGTTGTTGGTCAA GATGAGGCTGTTGCAGCCATTTCCCGAGCTGTTAGGAGGTCTCGGGTTGG ATTGAAGGATCCAGGTAGACCAATGGCAACAATGCTATTTTGTGGTCCTA CTGGAGTTGGTAAAACTGAACTGACAAAAGCTTTGGCTGCATCTTATTTT GGATCTGTAAGTCTCAGCTATCCAATACTATTTCTACATTGAATAATAGT CTATATTAAAAACGGAAAGGATCCTTGAATCAGTCAGGAACACAATGAGG CTTAGGCATACTTATTTAATGTAATGGAAGGATCAATCTTTCTTAAAAAA GATATAGTGGCCGAGTAAGCAGACACTGTTGACAAAGATATGAACATTTG AATAACATTGAATATACGAGAGGTGATTAGAAGGCTAAAGTTTATGCTGC CGCTTGAGGCCCTATTAGGCTATCACCCATTTTACTTTTTTTTGGTGGAT TTTAACTTGTTACATTTGCGGTTTCCATGTGGTTTGATGCATCAAAATTC TTATTCAGATGTCGTGACCCTTGACATTTTTATTACAGGAGGAAGCTATG GTACGACTGGACATGAGTGAATATATGGAGCGGCATTCTGTCAGCAAATT AATAGGGTCACCCCCAGGCTATGTTGGCTTTGGAGAGGGAGGCACTCTAA CAGAAGCTATCCGAAGACGACCTTTTACAGTAGTTGTGCTTGATGAAATC GAGAAGGCTCATCCAGATATATTCAACATCCTTCTCCAAATCTTTGAAGA TGGCCACCTTACTGATTCTCAGGTTTGTGGTCTTTTGGCATTTAGTTACT CTTGGCCCAAGACAAGGAAACTGATTGCATTGTTTCATCTTCTGTATCAG ATAATCTTAGATTATTGTCTCATTTTATCTGATATTTGGGTTTTACAGGG ACGGAGAGTATCATTTAAGAATGCTTTGGTGGTGATGACATCCAATGTGG GTTCCACTATCATTGCAAAGGGTCGACAAAGCTCCATTGGTTTTGTGCTT ACAGATGATGAGTCTAGTTCATATGCTGGGATAAAAGCAACAGTAATGGA AGAACTCAAGTCATATTTTCGTCCGGAGTTGCTCAACAGGATAGACGAAG TAGTTGTATTCCATCCCCTTGAAAAGTCTCAGGTTTGCCATCTTCCCATA GTTCACATAATCATGTCTCTAGCGCTAGGTTTTTCGTTAATGACATTTGC TTTCTTGACTTGGTAATGCTAGAATTTTGATTAATTTATATCTTTCGTTT ACTGTAGATGCTGGAGATTGTAAATATAATGCTACAAGAAGTGAAGCAGA GGCTAATGTCTTTGGGAATTGGATTAGACGTGTCTGAATCAGTCAAGGAC CTCATATGCCAAGAAGGCTATGATCGGTTTTATGGTGCTCGCCCTCTTAG ACGAGCAATTACATTAATAATTGAAGATCCATTGAGTGAATCCCTCCTTT CTGGAGTTTACCAGCCTGGTGACACTGCCGTCATTGATTTAGATGCTTCT GGGAACCCTTCTGTAAGTAATGGATCAGGTCAGAGTAGTTCCCCTTTCTC TAAAACCAGTATACAGCATCCATCTTGTAATTAATCCCTAATCTTGATAA TTTCTTATAGTTATGCACTATAGTTTTGTTAAAGTGCATCTGATTCATTA ACTGTAGATAAAGTAATAAGTTTCAATGATTCTTTGAAACATTGAGTAAA TATGATACCCCTTTCAGAGAGTTGTAACTTATAAACTGGATCAGTCATCA TAATTTACATGATGAGTATATATTTACAGCATTTTCACCGTGTGACAGTA CCTCATTTGCTTTTGATATCCGATTAAAACACATATCCACAGATCAGGTC AAGTTAACGGGGAGAAGTGTGGGTCAGATAATAAAATTGTGTCGTGTCTG ATATGAAAGGCTCGATTATATTGGTCCCAAATTTGCTAGAGATGATATTT GTCTCTTAGGATGGAGTTTGTTTTCCATTTACATAATTGGTCATGCATAA TTGCTTAACGTGATTGAATGATCACAAGAGAGAAAAGAACAATTCAAGAG AAGAAATCATTGCCTTTTTCCGGTTAGTACAAAAACCAACTGTGCCGGCC AGCGTCCTCTATGATGTGCAATCCACTGCTTATACTCGGCATATTCCAGC GATGCAATAGACGCCGTTGACAAAGACCATACTGTTTACATAGTCTACGC TGTTGCATATAAGTCTACGCCTATTTGTCGAACTGAAAATACTTATGTCA ATGCTGAATACGTATCTTCCTTCTTCGCTTGATATGTGCTGGAATTGTAT GAACAATTGAACATAGTTCATACAAAGTCGGAAATGATCGAGTGATGCCG GACGTATTGAAATGAGGTGTTTCACTACAACTAGCACTGAGTTTTGAGAT GGACTGAATCCACTGCCTGGTTATAACTTTGCACATAATGCTGATTCTCA GGGTTACATTCAGTAACTTTTTAAAACTGAAAATAGTCTGTGTTTGTTCA AAATTAGTAGTTGCCGGTTGTTAACGTACTGGTTTTTAACTCGTGTTAAA TTCGTGTCAAGGTCAGAACAGGTGAAAAAATCACCAAACATCGATCCCTA TGATCACGCAGATAAACTTTATATACATTAGAAAACCTCAAAACCATGTG GTTTGAAGATTGTCACATAGAGTTGTTCTTATTTTATGCACCTACTATAT ATTAGTGTTGACTCTGTACAAATTTGAGTAGTATATCTAATGCTAATCCT TACTATGTTTTCTCTGCCATGTTCTACACAAGATTACTCCATTATTTAGT GGTTTTATGGCAGCAGCCAATGCCATAGAGTAGTTGGGGATTGGTCTAGT TATGGGGAAAGAGTAATGGCTATGGCTATACATTGCATCTTTCACATTTG ACACTATCAAATATCAATCAATCATTTATAAATTATAATCAGAAACATCC TCTTCGAAATACCAAATTATAAACCAGAACCAACTCCCCTAGCTAGTTGT GTTTTTCTATTTTCTCTGTCCATGGACTCTGCAACTTTGTTTTTTTTTAA TTTTGTTATTTGGGACAGCAAATTTGCTGTAAAGAGGAGTGGTGTCCATG ATTGCATATACATGTGTGCTGGTTAAATTGTATGTTTGGTAGTATTAGAT ATTTACATTAGCTTTCCTTTGTGATAAAGGAAAAGTATGAAGTAAAAATG AAGAAAAACGGAAAGGAGAAGGAAGATAGGACGCATCAGCCAAAAGACTT GCCCAATACAATGGTGACAATTCTAGATTGTTTTAGTTATTTGTGGGATT CGGTTTTCTAATAATCAAAGAAAGAGCTTTTAATATACATATATTCATCG ATCACCACTTTACATTACTTTCGAAGTTCGAATCATCTATTATCTAAAAC ACATTTTATGACACTTCATTTAATCAGTGAGTCGTCGAGTTCAACACTTT AGTAAGTTCAACTCTAAATTGAACTTACCAAGCTTTTTGTATTTTACCTT ATGTGTGCCTTTTGAAAGAATGGTGTGAAAAATGTCGAAAATGATGGGTG AAAAAAATAGTCTGATGTAGTGATGTGTAACCCAAAAAAGAAAAGAATGA TTTGTTGAGCAGGAAGCTACGTTTGGTTTTCTCTAAGATGATCACCTATA AAGAATTAAGGTGATAATGCAAGAGACATTACAGTACTCTTACACTCCGA CCACTAAGACTCACAGAGATTTCGTTATTTAGAACACATTAAACACCGGC ACAAGTTCTATCTAGGTCAGACTCGGCTTTCCAGCATTAACTTCTCTGTC GGAGAATCCTCAATATAATCTAGCCATGAAGGAAACAGCCCCAGAAGATC ATATCGGAGAAGCTGCTACTTCCGCCGGAGTAGCACCACCACTTCAGTAT CACTCCGACAACGAGCTCCCCGCACCCGAGAAAATGTCCGGCGCCGGCTA CACCGCTCCGCTCAGTCTCAGCGGGACTCTGAACAAAAGAACCGGCAGCA AGAGAACCAACAACCACGAAGAAGAGCCTTACGTCGAGGACGTCTCCGTC GACGTAAGCAGCGTCAAGCCCCTGCCACGTGGCGACGCCAACAACACAGA CGACTCCCTCACTCTTCTCGGCGGCGACAAGCCGCCCCAGAAGAGCAACA ACGACCAGTCGTTCGTACGTACAGCCTCCGTACGGATCAAGCAGGAGCTG AAGAAGCTGACGTCGTTCTCGAAGCAGCAGCTGCCGCAACGGCGCCGTTT CGACCGGATGCAGTCAGCGGCTGCTCCGGCTCTTAAGGGACTCAAGTTCA TAAGTAAAACGGACGGGAATGCTGAGTGGCCGGCGGTCGAGAAAAGGTTC GACAAGCTTACAGGCTCGACTAACGGGATGCTGCCACGTGCTGCGTTCGG GGAGTGCATAGGGATGAACAAAGACTGCAAGGAGTTCGCCGGAAAACTGT TCGACGCTTTGGCCAGGAAGCATGGGATCAAAGGCGATTCGATCAACAAG GAGGAGTTGAAAGAGATGTGGACACAAGTTTCTGAGCAGGGCTTCAATTC CAGGCTGCAAATTTTCTTTGACATGTAAGTAATAACTAAGCTAATATCTT CTTAATCTTATGTAAGTAATGACTAATTAAGCTAATATCTTCTTAATCTT AATCGATAACGATAGACTAGTTGTAGCATTTGATTTAGTTATCCGATATA AAAAACTCCGATGAGCTTGGTTATTTCCAAGGTAAGTAATTGATCATCTG CAACTTGGTTTTGTTTGTTCAGGGTTGATAAGGATGGGGATGGAAGAATC AGTGTGGAAGAAGTCAAGGAGGTATGGCATATGGCATATGATATGATCTA ATATGGCATGTATGCTATTTCTAGCTAGCTATACCATGTGAGTTTTCTTC AGAATTATTAGTTTCCAAATAATGGAATTGTTTGATTCATTGTTATATTA ATAATGCAGATCATTAGCTTCAGTGCTTCTGCCAATAAACTATCAAACAT CCAGACACAAGCACAGGAATATGCAGCATTGATCATGGAAGAGTTGGATC CAGACAATCTTGGATACATCATGGTAATGAAATTGTACTAATATGAAAAC TAATTTCAAACAGGAGTCTAAAACGACATAGTTTTGAGCAGATAGACAGC TTGGAGACACTCCTACTGTATGGACCGGAGGAGACGGTGGCGCGTGGAAA AGAGAGCCGGAACTTGAGCAAAATGCTGAGCCAGAAGCTGAAGCCAGTGA GGGAGGACAACCCTCTGACAAGGTGGTATAGGAGAGCCAACTACTTTCTT GAAGACAATTGGAAGAGAGTTTGGGTAATGGCATTGTGGATTGGGATCAT GGCTGCTCTGTTTGCCTATAAGTATGTGCAGTATAAAAATAGGGCTGCAT ATCACGTAATGGGTCATTGTGTATCCATGGCCAAAGGTGCAGCTGAGACA CTCAAGTTCAACATGGCTCTTATTCTACTTCCAGTGTGTAGAAACACTAT CACTTTGCTAAGGAACAAGACCAAATTGGGTGTTGCCGTTCCTTTTGATG ATAACCTCAATTTCCATAAGGTAAGCATTTCATCACCAACATTTCCATAA CTGATGCGACAGAATAACGTTGCTCATTTTTGTTCTTTACATATATGGCG ATTACAAAACTAAATCTTATTCAACTTTTTTTGGTGAACTTAGGTGATAG CTATTGGAATTTCAGTAGGAGTTGGCATACACTCGATTTACCATTTGGCG TGCGATTTCCCTCGTCTCATCAAAGCAGACAGCGTCACATACGCCCCGAT GAGGCAATATTTTGGGGAACAACCTTCAAACTATTGGTTTTTTGTGAAAT CAGTAGAAGGTGTAACTGGCATTATAATGGTAGTGTTGATGACCATAGCC TTCACACTAGCAGCACCATGTTTTAGAAGAGGTAAGCTCAAAAACCTACC CCAACCTCTCAAAAGGCTCACTGGCTTCAATGCCTTTTGGTACTCCCATC ATCTCTTCGTCATTGTCTATACCTTGCTCATTGTCCATGGAGAATACCTT TACCTCACCAAGGAATGGTACAAGAAAACGGTTAGAACTTTCATCCTTCT AAACTAATGGTAAATAGTATTGCCATTTTTATTTGTATCTCAAACATGTT AGTGCCGAATTGACAGACTTGGATGTACTTGGCTGTTCCACTTCTCCTCT ACGGTGGTGAAAGATTGGTTCGGGCACTCCGGTCCAGCATCAAGCCGGTT AAGATAGTAAAGGTAAACAAAACAATACTACCCTATATTTGTACTAACTC TTAAATTCAAATGAGATGTATCTAATCACAATTCATCTCTTTAATAATGT TGAAGGTGGCTCTATATCCTGGAAATGTGTTGGCTCTTTTTATGTCAAAG CCTCAGGGCTTCAGATACCATAGTGGGCAATACATGTTTGTTAATTGTGC TGCTGTCTCCCCATTTGAATGGTAAGCACGTCTATGAAACACATATAACA TGTTAAGCAATCACCATTTATTCTCATGTATAGTATCTTAAAACTAGGTC AAGAATCCCGGTTTCAGTTTTTGGTGCTTGGATATTCTCATTTTGCTAAT TATAAATTTGGTTAATATCAAAATAGGCACCCATTTTCGATCACGTCGGC GCCGGGAGACGACCACCTCAGTGTTCATATCCGGACTCTTGGCGACTGGA CGCGACAACTTAAGACGGTGTTTTCTCAGGTACGACTTGGAGTGACTACA TTACCTCTTGGCCTAACAAAAACAAAAGTTATAGTATAGTTTAGTTTAGG AAGATTTTGCTTGCACTAGGAAATATAATTAGGTATGAATCTCCAACCAC TCCTCTAAACAAAAGTTGTCTTAAAAGCATAATCTAGCATTATCAATAGT AGCCAAGTTGTGTAGAGCCAATATGGTTGGAACAGCAGAAGTTTTGGTAC AGAAAGCTTATCCATCACAGAAGAACAATTGTCGTTTATATGAGTATGTT TTACTTAATTAGTTGATTAAGAAAACAAGTTTAGTTAAAACCAACTTGAG TACTTGATACTTAGAGCTAGCTAATCTTCTTCTATTAATTCTTCTTCTTC TTTTTTTTTAGGTATGCCAACCACCTCCTTCTGGGAACAGTGGTCTCCTC AGAGCCGACTGTATGCAAAGCAACGACTTAAAGTAAGTTTAACTTAGTGA AAGAACTTTACCCTTTACTTTTCATCCGACACCTAAAAACTTGAACTTAG TTCATACTAATTTTATTTGAACCTATGAGAAGTATAGAAAAAGGAAAAAT GCCCACTTATGAATATTCTGACTGAAGACATAAATAGAAACATAGCAAAG TGATCTTTCAAGTAATTGTTAGTTGTTACTACAATAATGTGATGATGTAC GTGTGATTCGTCGGAAAATCATAATCTTATAGTTCTGATAACTAAAAGAA GCTAATGTAGATGCAATTGTTTGTTGTTGATCGTATAATTGTGCTTTGTT AGATATTAGACAGGGACCTCTAAACAAACATCCAAAGGGGATTTGATGGG CAACAGATAAATGATTATCATTTTTCACTAAAGCAGAAGATAAGATGACT TTAGAATTGTTTCTTTCTTCAATTTTTGAGAAAGTTGCTTTGTGTCCATA ATGGATTTTCTTTTTCTCCAATGTTGATGGGGTGAAATCAATAATTGATC TAATGACTAATAATCGACTTATTATGGTGAACAGCTTTCCAAGAGTGCTA ATAGATGGACCCTATGGAGCACCAGCTCAAGACTACAAGAACTATGAAGT GGTGTTACTTGTAGGGTTGGGAATAGGAGCAACCCCAATGATAAGCATCC TCAAGGACATAGTGAACAACATCAAAGCCATAGAAGATGAATCACAGAAC GCCCTAGAAAGCGGCACGGCCGGTTCTGGCAGCCCAGTGAGCCTCCACAG CAACTTCAAGACCAAGAGAGCCTACTTCTACTGGGTGACGCGAGAGCAAG GTTCGTTCGACTGGTTCAAAGGAGCCATGAACGAGGTGGCGGAGCTTGAC CATAACAGAGTGATAGAGTTCCACAACTATTGCACTAGTGTTTATGAGGA AGGTGATGCACGTTCTGCCCTCATTGCTATGCTTCAGTCACTAAATCATG CCAAGAATGGGGTCGATATTGTGTCGGGTACTCGGGTGAAGTCACATTTT GCTAAGCCTAACTGGCGTGAGGTCTACAAGCGCATTGCGCTGGATCACAC CAATGACAAAGTTGGTGAGTCCCCCTCCCTTTACCACCAAACCTTTCCTA CTCTTTTCCTCCACTCTATACAGTGATCACCAAAACTGTTCATTTTTCAT TCTCTGTATCAGATCTCTATCAGAAACTTAACGAAACCAAAATAATACTG TTCATATAGAATCTACATCACACTAGTTGACCATGTCTAGTAAAAACAGA ATAATGCAGCATATAGTTTTACGGTGAACCATCAATGTCGGATTTCCTTT TCTAATATTATATACAACTATTAAAACTATATGTCTATCTCGAAGCATAT GATTACATATTATAAATACTTTGATTTTAGTTATTAGTCGATAGCATATT CCTAATTCTCTGGCATGTTCTGCTTAAAAATGATACATTTATCTTTAGAA AAGATTATGAAAGCCACTGCTTCGATATTATAACCAGTAGTGGGTGGTAC TTTGGCTCACGCTGCACATAAAAGATGATTAACACTAAACAAATATATGT TCCAGGTCTAATCATTCATTTAGAGGTAGAGATAATCTAATGGTGTGTGA GTTTGTGTCGTGCAGGGGTGTTCTACTGCGGGCCACCTGCTCTAACTGAA GAACTACGACAGCTATCTCTGGATTTCAACCACAAAACCTCCACCAGATT TGAATTCCATAAAGAAAATTTCTGA

https://www.rosaceae.org/fragaria/fragaria_vesca/mrna00215.1-v1.0-hybrid

>mrna00215.1-v1.0-hybrid ID=mrna00215.1-v1.0-hybrid|Name=mrna00215.1-v1.0-hybrid|organism=Fragaria vesca|type=CDS|length=2808bp|location=Sequence derived from alignment at scf0512942:104162..107932- (Fragaria vesca)
ATGGGAAGCCGTCGGGAGGATCAAGAGCTTTCCTCCGACTCTGAGGTGAT
GGCGAGAACCGAGAGGAAAGCTTTCAGCGGTCCTCTCGGCCCGAGTTCCT
CCTCCGGGGCTTGGAGGAGGATTAAGAGCTTGGATAGGAAGAGGACTAGT
ACCAGCACCGAAAACGATGACGACGAGGCTTACGTCGAGATAACTCTCGA
CATCCTCGACGACTCGGTGGCCGTGCACAGTGTTCAGGCCGCCGGAGGTG
GTGGCCACGAAGATCCTCAGCTTGCCTTGCTGGCCAAGAAGACTCTGGAA
GGCAAGAAATCGGCGTCGTTCCGGTCGTCGCTCCTCCGAAGCACGTCGAC
GCACATACGGCAGGTCTCGCAGGAGCTGAAGCGTCTGGCTTCATTCTCGA
AGCGAAACTCCGGCGCCGGCAGACGCATCGACAGGACTAGGTCCGCCACC
GCGCATGCGTTGAAGAGCCTCAAGTTCATCACCGCCAAGGCCTCTGCCGC
CAACGGCTGGGCCTCGGTCGAGAAACGTTTCGACGACCTCACCGCCAACT
CCAATGGCCTCCTCAACTCTTCTCTCTTCGGTGAATGCATAGGAATGAAC
AAGGAGTCTAAGGAGTTCGCCGGCGAGCTTTTCCGGGCGATTGCTCGGAG
ACGCAACATTAGCGGTGATGCCATCAATAAGGCACAGCTCAGAGAGTTCT
GGGAGCAGATTTCTGACGAAAGCTTCGACTCTAGGCTCCAGACTTTCTTT
GACATGGTGGATAAAGACGCCGACGGAAGAATCACAGAAGAAGAAGTCAG
AGAGATTATTAGTCTCAGTGCTTCTGCGAACAAACTTTCCAACATTCAGA
AGCAAGCTCAGGAATATGCAGCGCTCATTATGGAAGAGCTTGACCCAGAC
AATGTTGGCTACATTATGGTTGAAAACTTGGAAACTTTGTTGCTGCAAGC
TCCGGTGCACCACTCGGTGACGGTAAGCGACAGCCGAGTTCTGAGTCAGC
TACTGAGTCAGAAGCTGAAGCCAACGCAAGAAAACAACCCAATTAAAAGA
TGTTACCATAAGACTAAGTACTTCTTGTTAGATAATTGGAAAAGAGTTTG
GGTCTTGATGCTATGGATTAGCATAGTGTCGGCTTTGTTTGTGTACAAGT
TTATTCAGTACAAGAATAAGGAAGCATTTGAAGTGATGGGGTATTGTGTT
TGCGTCGCCAAAGGTGGAGCAGAGACTTTGAAGTTCAACATGGCGCTGAT
TTTGTTACCGGTTTGTCGAAACACGATTACTTGGCTGAGAAACAAGACCA
AATTGGGGGTGGTAGTCCCGTTCGATGATAATCTGAACTTTCATAAGGTG
ATTGCAGTAGGAATAATCGTCGGGGTTGGATTACACGCCGGAGCACATTT
GACGTGTGATTTTCCGAGGCTGATTCATGCCACGGAAGAACAGTACGAGA
GCATGATACCCTACTTCGGTGAAGACCAGCCTGACAATTATTGGTGGTTT
GTGAAGGGGGTGGAAGGATTGACTGGGATTGGGATGGTGGTGTTGATGAC
CATAGCATTCACTTTGGCCACTCCTTGGTTTAGAAGAAACAAGTTAAACT
TGCCAAAGCCGCTGAAGAAACTCACAGGTTTCAATGCCTTTTGGTATTCA
CACCATCTATTTGTTATAGTCTACGCTCTCCTCATACTCCATGGCATTAG
ACTCTACCTCACTAAGAAATGGTACTACAAAACGACATGGATGTATTTGG
CAGTGCCGGTTTTCCTCTACGCTTGTGAAAGGCTGATCAGGTTTTTCAGA
TCAAGCATCAAGCCAGTTAAGATTCTTAAGGTTGCTGTTTATCCGGGGAA
TGTGCTTGCATTGCACATGTCTAAGCCGCAAGGCTTCAAATACAAGAGCG
GGCAGTACATGTTCGTCAACTGCGCCGCAGTTTCTCCATTCGAATGGCAT
CCATTTTCGATTACCTCTGCACCGGGAGATGACTACCTAAGCGTCCACAT
TCGAACACTCGGGGATTGGACTCGGCAGCTCAAGACCGTTTTCTCATCGG
TATGTCAGCCTTCAGCTGCTGGTAAAAGCGGGTTACTCAGAGCTGACATG
CAAGAAGAAAATAACCCCAGCTTTCCCAAGATCCTAATCGACGGTCCATA
CGGAGCACCAGCACAAGACTACAAGAAGTACGACGTCGTGTTGCTGGTCG
GCCTCGGAATCGGGGCCACGCCCATGGTTAGCATTGTGAAAGACATCATC
AACAACATGAATTCCTTGAAGAACAAGGAACTAGACGAGTACGCAGTTTT
GGACGATGTACTGGAGAGTGGGAGGGCTGGTAATAATACTAACAACAGCA
GCAGCAGTAATGGCAAGAGCAACAAGAGCAATAAAGGGTTCAGGACCCAG
AAAGCTTATTACTATTGGGTGACGAGGGAACAAGGCTCGTTTGAATGGTT
CAAAGGGATCCTCAATGAGGTGGCTGAGATGGATGAAAAGGGTGTGATTG
AGTTGCATAACTACTGCACCAGTGTGTACGAGGAAGGTGACGCTAGGTCA
GCACTGATAGCCATGCTTCAGAATCTCCACCATGCCAAGAATGGCGTAGA
TGTAGTCTCAGGGACGCGCGTCAAATCCCATTTCGCCAAACCCAATTGGC
GCCAAGTCTACAAGAAGATCGCACTGCATCATCCTGATAGCCGAGTCGGT
GTGTTTTACTGTGGGGCACCGGCACTAACAAAGGAGCTGAAGCAATTGGC
GCTGGACTTTTCTCACAGGACCTCCACCAAGTTCGAGTTTCACAAAGAGA
ATTTCTAG

>mrna00215.1-v1.0-hybrid ID=mrna00215.1-v1.0-hybrid|Name=mrna00215.1-v1.0-hybrid|organism=Fragaria vesca|type=mRNA|length=3771bp|location=Sequence derived from alignment at LG5:6658520..6662290- (Fragaria vesca)
ATGGGAAGCCGTCGGGAGGATCAAGAGCTTTCCTCCGACTCTGAGGTGAT GGCGAGAACCGAGAGGAAAGCTTTCAGCGGTCCTCTCGGCCCGAGTTCCT CCTCCGGGGCTTGGAGGAGGATTAAGAGCTTGGATAGGAAGAGGACTAGT ACCAGCACCGAAAACGATGACGACGAGGCTTACGTCGAGATAACTCTCGA CATCCTCGACGACTCGGTGGCCGTGCACAGTGTTCAGGCCGCCGGAGGTG GTGGCCACGAAGATCCTCAGCTTGCCTTGCTGGCCAAGAAGACTCTGGAA GGCAAGAAATCGGCGTCGTTCCGGTCGTCGCTCCTCCGAAGCACGTCGAC GCACATACGGCAGGTCTCGCAGGAGCTGAAGCGTCTGGCTTCATTCTCGA AGCGAAACTCCGGCGCCGGCAGACGCATCGACAGGACTAGGTCCGCCACC GCGCATGCGTTGAAGAGCCTCAAGTTCATCACCGCCAAGGCCTCTGCCGC CAACGGCTGGGCCTCGGTCGAGAAACGTTTCGACGACCTCACCGCCAACT CCAATGGCCTCCTCAACTCTTCTCTCTTCGGTGAATGCATAGGTACATAA TTATCACTTAATCATAATTAATTAGCTAACCAAATAATCTCCACGTAATT TTGGTTATTAACCAATTAAATTTGGTTTTGATGACGTACGTAGGAATGAA CAAGGAGTCTAAGGAGTTCGCCGGCGAGCTTTTCCGGGCGATTGCTCGGA GACGCAACATTAGCGGTGATGCCATCAATAAGGCACAGCTCAGAGAGTTC TGGGAGCAGATTTCTGACGAAAGCTTCGACTCTAGGCTCCAGACTTTCTT TGACATGTACAATTTTTAATGCTTTTTTCTTTTTTCAATTAAGCATCATG TGGTTTTGATCTTAATTTCTAATCTCCAGCAAATCAAGATGTTTTTATAT TAGCTAATCGTTTCGATTATTGCTTTCCATGCAGGGTGGATAAAGACGCC GACGGAAGAATCACAGAAGAAGAAGTCAGAGAGGTAGGTGACCCTGGCCG GCTAGTTTGATTTTTTTGTTAATTACAATTGGTCCAATGTAATTAATGTG TTCTTACTTTATGTTAATTGCGCATGGAAATTTGGATGCAGATTATTAGT CTCAGTGCTTCTGCGAACAAACTTTCCAACATTCAGAAGCAAGCTCAGGA ATATGCAGCGCTCATTATGGAAGAGCTTGACCCAGACAATGTTGGCTACA TTATGGTATGTTTAGCTCCACAAGTACAATTATTAAGTGTTTTATATAAG TCTTTGATTGTCTTGTTTAATTTGACTCGGAAATAATTGATTAACAGGTT GAAAACTTGGAAACTTTGTTGCTGCAAGCTCCGGTGCACCACTCGGTGAC GGTAAGCGACAGCCGAGTTCTGAGTCAGCTACTGAGTCAGAAGCTGAAGC CAACGCAAGAAAACAACCCAATTAAAAGATGTTACCATAAGACTAAGTAC TTCTTGTTAGATAATTGGAAAAGAGTTTGGGTCTTGATGCTATGGATTAG CATAGTGTCGGCTTTGTTTGTGTACAAGTTTATTCAGTACAAGAATAAGG AAGCATTTGAAGTGATGGGGTATTGTGTTTGCGTCGCCAAAGGTGGAGCA GAGACTTTGAAGTTCAACATGGCGCTGATTTTGTTACCGGTTTGTCGAAA CACGATTACTTGGCTGAGAAACAAGACCAAATTGGGGGTGGTAGTCCCGT TCGATGATAATCTGAACTTTCATAAGGTGATTGCAGTAGGAATAATCGTC GGGGTTGGATTACACGCCGGAGCACATTTGACGTGTGATTTTCCGAGGCT GATTCATGCCACGGAAGAACAGTACGAGAGCATGATACCCTACTTCGGTG AAGACCAGCCTGACAATTATTGGTGGTTTGTGAAGGGGGTGGAAGGATTG ACTGGGATTGGGATGGTGGTGTTGATGACCATAGCATTCACTTTGGCCAC TCCTTGGTTTAGAAGAAACAAGTTAAACTTGCCAAAGCCGCTGAAGAAAC TCACAGGTTTCAATGCCTTTTGGTATTCACACCATCTATTTGTTATAGTC TACGCTCTCCTCATACTCCATGGCATTAGACTCTACCTCACTAAGAAATG GTACTACAAAACGGTAAGTTCGAATTCCTCTCCTTCATTTGGCTATAAAT TCAATTATTTTGAATAGGTACCTTGTGTTTGTATTATTTCACGTGAATGT ACGTATATGAGAGGTTGATGTTGCATTATGATGACAATGACTCTACTTCT GCGGATTTGCAGACATGGATGTATTTGGCAGTGCCGGTTTTCCTCTACGC TTGTGAAAGGCTGATCAGGTTTTTCAGATCAAGCATCAAGCCAGTTAAGA TTCTTAAGGTAAAAACTAATTCTTAGTCCAACTTGTTCCGTTACTCTTGT GTAAATCATTAGTGTTGGTGACACATTGTGATATTAAATCATTGAAGGTT GCTGTTTATCCGGGGAATGTGCTTGCATTGCACATGTCTAAGCCGCAAGG CTTCAAATACAAGAGCGGGCAGTACATGTTCGTCAACTGCGCCGCAGTTT CTCCATTCGAATGGTAGGTAACACAAATTTGTTGTTACGGAATTTAGTTC ACAACTACACATTGTGGCTATAACTAAACTAATGAACTGAAACAGGCATC CATTTTCGATTACCTCTGCACCGGGAGATGACTACCTAAGCGTCCACATT CGAACACTCGGGGATTGGACTCGGCAGCTCAAGACCGTTTTCTCATCGGT AATTCATCCACATCTGACCTTTAATGTTGCAACTTTTTCTTTTGTAATTT GCATGATCTCACTGTTATATTTTTCTATATGAATTGGTCGCTATAGGTAT GTCAGCCTTCAGCTGCTGGTAAAAGCGGGTTACTCAGAGCTGACATGCAA GAAGAAAATAACCCCAGCTTTCCCAAGATCCTAATCGACGGTCCATACGG AGCACCAGCACAAGACTACAAGAAGTACGACGTCGTGTTGCTGGTCGGCC TCGGAATCGGGGCCACGCCCATGGTTAGCATTGTGAAAGACATCATCAAC AACATGAATTCCTTGAAGAACAAGGAACTAGACGAGTACGCAGTTTTGGA CGATGTACTGGAGAGTGGGAGGGCTGGTAATAATACTAACAACAGCAGCA GCAGTAATGGCAAGAGCAACAAGAGCAATAAAGGGTTCAGGACCCAGAAA GCTTATTACTATTGGGTGACGAGGGAACAAGGCTCGTTTGAATGGTTCAA AGGGATCCTCAATGAGGTGGCTGAGATGGATGAAAAGGGTGTGATTGAGT TGCATAACTACTGCACCAGTGTGTACGAGGAAGGTGACGCTAGGTCAGCA CTGATAGCCATGCTTCAGAATCTCCACCATGCCAAGAATGGCGTAGATGT AGTCTCAGGGACGCGCGTCAAATCCCATTTCGCCAAACCCAATTGGCGCC AAGTCTACAAGAAGATCGCACTGCATCATCCTGATAGCCGAGTCGGTAAG TAGCATTGCCAACTTTAAGTTGTCGCCGAAGACATTTTTGCTCTAGTGCA AGGTCCCAGTAAGCAAAATCATTGATCTTTTTTTGTTGCTTTTGTGTATT ATAATCTGCAGGTGTGTTTTACTGTGGGGCACCGGCACTAACAAAGGAGC TGAAGCAATTGGCGCTGGACTTTTCTCACAGGACCTCCACCAAGTTCGAG TTTCACAAAGAGAATTTCTAG

https://www.rosaceae.org/fragaria/fragaria_vesca/mrna12928.1-v1.0-hybrid

>mrna12928.1-v1.0-hybrid ID=mrna12928.1-v1.0-hybrid|Name=mrna12928.1-v1.0-hybrid|organism=Fragaria vesca|type=CDS|length=2649bp|location=Sequence derived from alignment at scf0513192:1034400..1038535- (Fragaria vesca)
ATGCTGCCTATATTTCTCAACGACCTTAATCACAACAACCAAGACCTGGT
TGAGGTCACACTAGAGCTCAACAACAACGACGATGACATTGTCGTGTGCA
GCGTCGCGCCGGTGGCAAGCGGCACGTCGGAGGAGGAGGAGACGGGGCCA
GGAATGCTTGGAAGGAGCCTCTCCGCCACGTCACGGAGCCTTCGTCGTAC
ATTCGGGTGGTTGATCAGATCGACGTCTTCGAGGACCGCAGCGTCGTCCA
ACTCCAGCGAGCTCCCGCTCCCGCCACGCGAGGCGAGGAGGTTGAAGGCG
AAGCTTCAACGGACGAGATCGGGCGCACAAAGAGCTCTCAATGGCCTGAG
GTTCATTAGTAAGACCACCGGACCTAGCGACGCCGAGGAGCTGTGGAAGC
AAGTCGAGGCCAGGTTCGAGTCGCTGGCCGTCGACGGATTGCTCGCCAGA
GCAGACTTTGGTCGATGCATAGGGATGGCGGACTCGGAGGAGTTTGCGGT
GGGGATATTTGACACATTGGCCAGGAGACGGCGGCAGAACATTACGAAGA
TCAGCAAGGAAGAACTTCGTGATTTTTGGTCACAAATTTCGGACCAGAGC
TTTGATGCGCGCCTTCAAATTTTCTTCGACATGGCAGATAGCAATGAGGA
TGGAAGAATCACAAGGGAGGGAGTGCAAGAGCTTATAATGCTGAGTGCTT
CTGCAAACAAGCTATCAAAGCTGAAAGAACAAGCAGAAGAATATGCTTCA
TTGATAATGGAAGAACTAGACCCGGAAAACTTTGGTTATATTGAGCTTTG
GCAATTGGAAGCACTGCTTTTACAGAGGGATGTTTACATAGACTATAGCA
GACCATTGAGTGCAGTAAGTGTAGCTTGGAGTCAGAACCTGAGTTCCTTC
CGACCCAAGAATCTGCTTCGGAGACTCAATCGTTCACTTAACTGTCTCAT
ACTAGACAATTGGCAGCGCGGTTGGATTTTATTACTGTGGATTGTTGCAA
TGGCTTCACTTTTTGCTTGGAAATTCTACCAGTACAGAAACAAAGCAGCA
TTTGAAGTCATCCGCTATTGCTTGCCAGTAGCCAAAGGTGCGGCAGAAAC
TTTGAAGCTTAACATGGCCCTCATTCTTTTACCTGTTTGTCGTAACACGC
TAACATGGCTTCGATCAACACGAGCTAGGTCCTTCATTCCCTTTGATGAC
AGTACTAACTTCCACAAGATGATTGCATTTGCTATAGCAATTGGAATAAT
TGTTCATGCTGGGAACCATGTGGCATGTGACTTTCCTCGTCTAGTAAAGT
CATCTCCGGAAGAATTTGCGCCAATATCCGCTGATTTCCACGGCAAAAAG
CCAACGTATGAATTCCTATTCACTGGACCAGAGGGATTGACTGGAATTCT
GATGGTGATTTTTATGGCTATCTCATTCACACTAGCAGCGAGTCACTTTC
GGAAGAACATGGTGAGGCTTCCTGCCCCCTTCAACAAACTGACTGGGTTT
AATGCCTTCTGGTATTCTCATCATCTGCTAGGTCTGGTCTACGTTTTGCT
ACTCATCCATGGAAGCTGTTTGTACTTTGTCCACAAGTGGTATCAGAAAA
CGACATGGATGTACATCTCTGTTCCATTTCTGCTGTATGTAGTAGAGCGC
AGTATCCGAACATGTAGATCAAAACACTATGCAGTTAAGATACTAAAGGC
TTCAAACCTACCCGGAAATGTTATCAGCTTAATCATGTCCAAGCCACCTG
GATTTAAGTACAGAAGTGGGCAATACATATTTCTACAATGCCCATCAATC
TCCCCATTTGAATGGCACCCATTTTCCATCACATCAGCACCTGGGGATGA
CCATCTCAGTGTTCATATCCGGACAGTTGGAGACTGGACGAAAGAACTGA
AGCGAGCCATTTCTGAGGGAGATCATTCAATATCTATAGTTCATCAAGCT
AGTGTTACTGCTATGGATCAAAGGAGACTATTCAACCAACCCAAATTGTT
TCTTGATGGTCCATATGGGGCACCGGCACAGGACTACCGCAACTATGATG
TCCTACTCCTTGTGGGTCTTGGCATTGGAGCTACTCCTTTTGTAAGCATC
CTTAAAGATCTTCTTAACAGTACAAGAACAGCAGAAGAACAAACGGATTC
AAACACAGAAACTAGTACATCAGACAGCCTAAGTAGTTTTACATCATCCT
GTTTGACACCAAATGACAAGAAGAAATCACAGAGGACTACAAATGCTCAT
TTCTATTGGGTTACCAGAGAACCTGGCTCTTTCGAGTGGTTTAAAGGAGT
CATGGATGAAGTGGCAGAAATGGATCACAAAGGTCAGATTGAACTTCACA
ACTACCTTACGAGTGTCTATGAAGAGGGTGATGCAAGATCGACTCTAATC
ACCATGGTCCAAGCTCTCAACCATGCCAAACATGGGACTGACATCCTATC
TGGCACTAGTGTAATGACTCACTTCGCAAGACCTAACTGGAAAGAAGTGT
TTACCAAGATAGCTTCCAAGCATCCATTTTCGACAGTAGGGGTATTCTAC
TGTGGGATGCCAATGTTAGCAAAAGAGCTGAAGATGCTATCACTTGAGCT
CAGCCAGAAGACATCGACACGCTTTGAATTCCACAAGGAGTACTTTTAA

>mrna12928.1-v1.0-hybrid ID=mrna12928.1-v1.0-hybrid|Name=mrna12928.1-v1.0-hybrid|organism=Fragaria vesca|type=mRNA|length=4136bp|location=Sequence derived from alignment at LG1:7411220..7415355- (Fragaria vesca)
ATGCTGCCTATATTTCTCAACGACCTTAATCACAACAACCAAGACCTGGT TGAGGTCACACTAGAGCTCAACAACAACGACGATGACATTGTCGTGTGCA GCGTCGCGCCGGTGGCAAGCGGCACGTCGGAGGAGGAGGAGACGGGGCCA GGAATGCTTGGAAGGAGCCTCTCCGCCACGTCACGGAGCCTTCGTCGTAC ATTCGGGTGGTTGATCAGATCGACGTCTTCGAGGACCGCAGCGTCGTCCA ACTCCAGCGAGCTCCCGCTCCCGCCACGCGAGGCGAGGAGGTTGAAGGCG AAGCTTCAACGGACGAGATCGGGCGCACAAAGAGCTCTCAATGGCCTGAG GTTCATTAGTAAGACCACCGGACCTAGCGACGCCGAGGAGCTGTGGAAGC AAGTCGAGGCCAGGTTCGAGTCGCTGGCCGTCGACGGATTGCTCGCCAGA GCAGACTTTGGTCGATGCATAGGTGAGAATCTAAACTTCTACCAAGTTAT AGTTTGTTGCGATAATATAAGCAATGTATCGATACATTAATGTAACGTGT AACTTCTTTTATTGAAACTTGAAAATGATGCGTTGGCTGTGTGTGAAGGG ATGGCGGACTCGGAGGAGTTTGCGGTGGGGATATTTGACACATTGGCCAG GAGACGGCGGCAGAACATTACGAAGATCAGCAAGGAAGAACTTCGTGATT TTTGGTCACAAATTTCGGACCAGAGCTTTGATGCGCGCCTTCAAATTTTC TTCGACATGTACGTGTTCTCAGCCTTTGATCAGGTCTACTTTTGAGAGTT AAGGTCCAATTTCTAACAAATCGACGGCCCCAGATTATGGTCAAATTACC CGCCAGATTAGTGCACTAATTTGTTTTTAGTTTTTGGGTAGATTCTCTTT TTGGAGAGTCTTGTTTGCGTTTGGTGGTGTCTTTTGTGTGTTCTATCTAC TTTGAATAGATGAACCCCCATCAAGATTCAAGATCTCTGAAAATTTTAGG CTAAAATGGTTTTGAACTATGTGCAATCTTTGCCTTATCTGTGTGGGTGT GAATTTTGCAAAGTAGTTCATGCTTTTCTAACCCACCATAAAGTTCATGA CTTTCTTACCCATGAAATTCACTTGTCTTATGACTCTTATCTAGTTGTTT AGTTGGTAAAAAGTTTTTCCTTTTTTCATTTTTGTAAAATTTTCGGTTTG AATTGTTTTCAGGGCAGATAGCAATGAGGATGGAAGAATCACAAGGGAGG GAGTGCAAGAGGTAAAGAAATTGTTCAGTAATTAGTTAATCTCCTAATCT AGAATTCCATAGTAACTTGGTAACTATTGTGCTAGCAGTCATGTAATGCT TTACTTGGTATGAACTTACAATGAATGTCTCTTTGAATTATAGCTTATAA TGCTGAGTGCTTCTGCAAACAAGCTATCAAAGCTGAAAGAACAAGCAGAA GAATATGCTTCATTGATAATGGAAGAACTAGACCCGGAAAACTTTGGTTA TATTGAGGTAAAAATGAGAACCTTCGAGTATTGATGTTCATGTCAATGAT TCAAACGTTGCCTCTCATGTTCACTCACCCTTTATTCAGCTTTGGCAATT GGAAGCACTGCTTTTACAGAGGGATGTTTACATAGACTATAGCAGACCAT TGAGTGCAGTAAGTGTAGCTTGGAGTCAGAACCTGAGTTCCTTCCGACCC AAGAATCTGCTTCGGAGACTCAATCGTTCACTTAACTGTCTCATACTAGA CAATTGGCAGCGCGGTTGGATTTTATTACTGTGGATTGTTGCAATGGCTT CACTTTTTGCTTGGAAATTCTACCAGTACAGAAACAAAGCAGCATTTGAA GTCATCCGCTATTGCTTGCCAGTAGCCAAAGGTGCGGCAGAAACTTTGAA GCTTAACATGGCCCTCATTCTTTTACCTGTTTGTCGTAACACGCTAACAT GGCTTCGATCAACACGAGCTAGGTCCTTCATTCCCTTTGATGACAGTACT AACTTCCACAAGGTAAAGGGCTAGTCAGTAGTCAATCACACATTTTCCAC TGGTTCTGTGACTTCTATCTTTTGTTGAACAACTGTTTGATATTTTCCAA CAGATGATTGCATTTGCTATAGCAATTGGAATAATTGTTCATGCTGGGAA CCATGTGGCATGTGACTTTCCTCGTCTAGTAAAGTCATCTCCGGAAGAAT TTGCGCCAATATCCGCTGATTTCCACGGCAAAAAGCCAACGTATGAATTC CTATTCACTGGACCAGAGGGATTGACTGGAATTCTGATGGTGATTTTTAT GGCTATCTCATTCACACTAGCAGCGAGTCACTTTCGGAAGAACATGGTGA GGCTTCCTGCCCCCTTCAACAAACTGACTGGGTTTAATGCCTTCTGGTAT TCTCATCATCTGCTAGGTCTGGTCTACGTTTTGCTACTCATCCATGGAAG CTGTTTGTACTTTGTCCACAAGTGGTATCAGAAAACGGTAAGAACTTTGA GTGACTAAAAATTGAGGCTCATTTATGAACTGCTACCAGTAATCATCTCT TATGACATTTTCTTCCTGAATGCCCCAGACATGGATGTACATCTCTGTTC CATTTCTGCTGTATGTAGTAGAGCGCAGTATCCGAACATGTAGATCAAAA CACTATGCAGTTAAGATACTAAAGGTGTCTGAACTTCACTAAATTCTACA CCTCTGAGTTTCAGGAATTTGAGAGTTTGTAGATAATAAGGTGGTTTCTG ATCCTTTAACAGGCTTCAAACCTACCCGGAAATGTTATCAGCTTAATCAT GTCCAAGCCACCTGGATTTAAGTACAGAAGTGGGCAATACATATTTCTAC AATGCCCATCAATCTCCCCATTTGAATGGTAAGCGTGATTCCACATGACA CGAACTTCCCCTTCCATTCTCACCCTTTCTTAATTTCATGAATGCGATTT TTCAGGCACCCATTTTCCATCACATCAGCACCTGGGGATGACCATCTCAG TGTTCATATCCGGACAGTTGGAGACTGGACGAAAGAACTGAAGCGAGCCA TTTCTGAGGGAGATCATTCAATATCTATAGTTCATCAAGCTAGTGTTACT GCTATGGATCAAAGGAGACTATTCAACCAACCCAAATTGTTTCTTGATGG TCCATATGGGGCACCGGCACAGGACTACCGCAACTATGATGTCCTACTCC TTGTGGGTCTTGGCATTGGAGCTACTCCTTTTGTAAGCATCCTTAAAGAT CTTCTTAACAGTACAAGAACAGCAGAAGAACAAACGGTACAATCCATATT ATCTTAGATTGTTTCTCAGTATCTAGTATTCTCTTTTCTGTAACAAAGTT AATGCACTTGTCATAGGATTCAAACACAGAAACTAGTACATCAGACAGCC TAAGTAGTTTTACATCATCCTGTTTGACACCAAATGACAAGAAGAAATCA CAGAGGACTACAAATGCTCATTTCTATTGGGTTACCAGAGAACCTGGCTC TTTCGAGTGGTTTAAAGGAGTCATGGATGAAGTGGCAGAAATGGATCACA AAGTAAAGCAATGCATTTCTAATCTTTTCAGAACATAGTTACATAACTTT GGGGATGAGCTTCCTGACTCTCTTATCCTTTTCTCTTAACAGGGTCAGAT TGAACTTCACAACTACCTTACGAGTGTCTATGAAGAGGGTGATGCAAGAT CGACTCTAATCACCATGGTCCAAGCTCTCAACCATGCCAAACATGGGACT GACATCCTATCTGGCACTAGTGTATGATCTTTCATTACCACATCCCTCAA CAAACAGTAAACGGGCAATTTTGTACCTAGGGAATAACTGAACTTTCAAC AATGATGATTTGCAGGTAATGACTCACTTCGCAAGACCTAACTGGAAAGA AGTGTTTACCAAGATAGCTTCCAAGCATCCATTTTCGACAGTAGGTAAAG AAACTCTACCAGAAGAATACACGTCAAACTGACACTTCAAAATTAACTGG ATCTAAGAATATACTTAATTTTGCAGGGGTATTCTACTGTGGGATGCCAA TGTTAGCAAAAGAGCTGAAGATGCTATCACTTGAGCTCAGCCAGAAGACA TCGACACGCTTTGAATTCCACAAGGAGTACTTTTAA

https://www.rosaceae.org/fragaria/fragaria_vesca/mrna26084.1-v1.0-hybrid

>mrna26084.1-v1.0-hybrid ID=mrna26084.1-v1.0-hybrid|Name=mrna26084.1-v1.0-hybrid|organism=Fragaria vesca|type=CDS|length=2376bp|location=Sequence derived from alignment at scf0513111:974912..978641- (Fragaria vesca)
ATGGAGGCACAGCCAGCTTCGCTATCACCATCTTCATCATCATCTTGCAG
TACAAATGATAACATTATGCTACCTTCTTTCTCTTCGGTTTGGACTGAAT
CCGATAAAACAGAACCACTCCAAGCTGTGAACCAGGAGCAGGCACCCATT
CCCATGTCAGATATTGGATTGCTGAGATTTATGGAACTCACTGCCAATGG
TGGGATGAGGTGGGAGGATGTAAAGGACCGGTTTGACCGGCTTTCCATCA
CCCTGGGGCAAACTGAACCGGTTATAAAATGGTCTGATTTTGGTTTGTGC
ATAGGGATGGAACAGTCGCAAGAGTTCGCTAATCAGCTACTAAGGGCTCT
AAGGAAAAGCAAGGATCGGAATTTTGGTATACCAAAAGCTGAACTGCAGA
GTTACTGGTCTCGTATGACCGACCCTTGCTTCAGTTCAAGGATGCAGATA
TTCTTTGACATGTGTGACAGAAACATGGAGGGAAGAATAACAGAAATAGA
TATCAAGCAGACTATTACACTAAGTGCTACTACAAATAAGTTATTTTTGA
CACCTGAGGAAGCAGAAGACTATGCTGCTTTGGTCATGGAGGTGCTTGAC
ACTGAAAAAAGGGGCTACATTGAGCTTCCACAATTTGAGACCCTCATCAA
AATGAACTTATCAAAGGCCTCTTTCTCACATAACCACTTGTCAATCAGAC
ATGATCCCTATCACAATTTTGACCAAGTTCAAAAGCCAAATTCCAGGATA
AATATTTTGTTTCGAACTTATTGGCGACGAGCATGGATAGTTTTGCTGTG
GTTGATCATATGTAGTGCACTCTTCACTTGGAAATTTCTACAATATAGGC
ATAGAGCAGCTTTTCAAGTAATGGGGTACTGCCTATCCTCTGCCAAAGGT
GCTGCTGAAACCCTCAAATTCAACATGGCTCTAATTCTCCTCCCTGTCTG
TCGTAATACAATTACATGGCTGCGAAGGAACCGTTCAATCAACTCAATCA
TTCCATTTAATGACACTATCAACTTCCACAAGCTCATAGCAGGAGGGGTA
GTGGTAGGAGTTATCCTACATGGTGGTTGTCACCTAGCCTGTGATTTACC
AAGAATTAGTGAGTCAGATCATGTAATATTCGGGCAAACAATAGCTGCCC
GATTCGGGTACCATCAACCATCATACTTTGAAATATTGACCACAAAGGAA
GTGGCATCAGGAATTGGTATGGTGATACTAATGGCCGTAGCATTCTCACT
TGCAACACGATGGCCACGCCGGGGGTCACCTTCACTGCCAAAGTCAGTCC
GGAATGTCACAGGATACAATACCTTTTGGTACTCACACCACTTGTTCATT
CCTGTATATGCATTGCTCATTTTTCACTCTATATTCCTCTTCCTTACAAA
CAACGTAACTGAAAAAACGCAGACATTGATGTACATTGCCATTCCAGTTC
TGTTATACACCGGAGAACGAGTGTTTCGAGCCATAAGATCTGGATTCTAT
GAGGTGGAAATGTCAAAGGCAAGTATTTATCCTGGAAAAGTTTTGTCCCT
CAAATTGCACAAACCAAAAGGTTTCAAGTACCTGAGTGGCATGTACATAT
TCATTCAATGCCCTCAGATTTCGCCATTTGAATGGCACCCGTTTTCGTTA
ACTTCAGGACCAGAAGATGACTACCTAAGTGTGCATATTAGAACTACTGG
GGACTGGAGTTACCAAATATACAGTCTTTTCCAAGAGGCAACATTATCAG
GGCTTAACAGTTACCCTAAAGTACACATTGATGGACCTTATGGTGCTCCA
TCTCAAGACCATATCAAGTATGATATCATTGTTCTAATCGGTCTAGGCAT
AGGCGCTACACCTTTCATTGGCATCCTCAAAGATATTGTCAATAGTGCTC
AAAACTCATCACATTGTGATCATCATTCTGGTTGCAGAGAATGCAGCTCA
AGAAAGTCTCCACTAAAAGCCTATCTTTTTTGGGTCACAAGAGAACAGAG
CTCCTTTGAATGGTTTAGAGACATCATGAAGGAAATATCAGATTCAAAAG
AAAAGCAGTCTATTGTAGAGATGCACAGTTTCTTAACTTCTGTTTATCAA
GAGGGAGATGCGCGTTCGGTTCTGATAAGTGCAATACAAGCATTGCTTTA
TGCCAAAAATGGTATTGACTTTGTCTCCCGGACTCCGGTAAGAACACATT
TTGCCCGGCCAAACTGGTCCAGCATCTTCTCAGAATTGGCTTGTAGACAC
AGAGGAGCACGGATTGGGGTTTTCTACTGTGGGGCTTCAACCTTGGCAGA
AGAGTTGCAGGGAATGTGTACCAAATTTTCGACCAAAACTTCCACAAGAT
TTGTATTTCACAAGGAGAATTATTAA

>mrna26084.1-v1.0-hybrid ID=mrna26084.1-v1.0-hybrid|Name=mrna26084.1-v1.0-hybrid|organism=Fragaria vesca|type=mRNA|length=3730bp|location=Sequence derived from alignment at LG5:7980576..7984305- (Fragaria vesca)
TTAATAATTCTCCTTGTGAAATACAAATCTTGTGGAAGTTTTGGTCGAAA ATTTGGTACACATTCCCTGCAACTCTTCTGCCAAGGTTGAAGCCCCACAG TAGAAAACCCCTGTCCAAGAAAAAACCCAACTCTCCAAATTAGCTATGGC AATGACCAATCTACAGAATATCTCATTGTTTTCCAAGAGTTCCTTACCAA TCCGTGCTCCTCTGTGTCTACAAGCCAATTCTGAGAAGATGCTGGACCAG TTTGGCCGGGCAAAATGTGTTCTTACCTGAAAATTTCGTCGCAAATAAGA TCAGAATGCTTTCCTAGAGAAACCTTCACTCAGTGAGGCAAAGAGTCTAG TATATAGATACCCCAAATGCACCGTGCTAACCAATTGATGAGTGATGTAC AACCAAAGGGTTTATGATGCAGTACTTACCGGAGTCCGGGAGACAAAGTC AATACCATTTTTGGCATAAAGCAATGCTTGTATTGCACTTATCAGAACCG AACGCGCATCTCCCTCTTGATAAACAGAAGTTAAGAAACTGTGCATCTCT ACAATAGACTAAAGAATGATCACCACAAGTTATTAGAGTGCACATTGCAG ACTGGTAAACCTTACTTCATTAATGAACAGTTGCAATGAAAGTATAACCT TTGCAGGCTTTTACCTGCTTTTCTTTTGAATCTGATATTTCCTTCATGAT GTCTCTAAACCATTCAAAGGAGCTCTGTTCTCTTGTGACCCAAAAAAGAT AGGCTTTTAGTGGAGACTTTCTTGAGCTGCATTCTCTGCAACCAGACTAT TTCGAATATAGCCATCAGAAGGATTTTTGAGTATTTTTCAAATTTCTCAA GTGAAAAGTAAAAACTAAGAACCATACATGATGATCACAATGTGATGAGT TTTGAGCACTATTGACAATATCTTTGAGGATGCCAATGAAAGGTGTAGCG CCTATGCCTAGACCGATTAGAACAATGATATCATACTTGATATGGTCTTG AGATGGAGCACCATAAGGTCCATCAATGTGTACTTTAGGGTAACTGTTAA GCCCTGATAATGTTGCCTGCAGAATTTCATAAAAAAAGTTTAAGTGAGAG TTAGAATTGAGTCTTTTCATTCATTTTCCCCAACAATATTTTCCACTTCA CCTCTTGGAAAAGACTGTATATTTGGTAACTCCAGTCCCCAGTAGTTCTA ATATGCACACTTAGGTAGTCATCTTCTGGTCCTGAAGTTAACGAAAACGG GTGCCTGAAATGAGAAAAGAACATGGTAAAGACTGAAGAATATATTACAT TGCTTAGCTTTAATCTTAGGCTGATGAATATATGGTTGGAGAAAAGTAAC ACATACTTACCATTCAAATGGCGAAATCTGAGGGCATTGAATGAATATGT ACATGCCACTCAGGTACTTGAAACCTTTTGGTTTGTGCAATTTGAGGGAC AAAACTTTTCCAGGATAAATACTTGCCTGCACAGAAGGAAGTAGACAAAA CTTTAACCTCACTGAGTCACTGCTTCAAATTAACAAGGATGGTGATGGTA TTGGCATATTACCTTTGACATTTCCACCTCATAGAATCCAGATCTTATGG CTCGAAACACTCGTTCTCCGGTGTATAACAGAACTGGAATGGCAATGTAC ATCAATGTCTGCTGAAGCACATTGTTAGCATCATGACAGACAGTATATGA AGTTAATATTCCATATACACAAGGACTAATTGAACGGCTTACCGTTTTTT CAGTTACGTTGTTTGTAAGGAAGAGGAATATAGAGTGAAAAATGAGCAAT GCATATACAGGAATGAACAAGTGGTGTGAGTACCAAAAGGTATTGTATCC TGTGACATTCCGGACTGACTTTGGCAGTGAAGGTGACCCCCGGCGTGGCC ATCGTGTTGCAAGTGAGAATGCTACGGCCATTAGTATCACCATACCAATT CCTGATGCCACTTCCTTTGTGGTCAATATTTCAAAGTATGATGGTTGATG GTACCCGAATCGGGCAGCTATTGTTTGCCCGAATATTACATGATCTGACT CACTAATTCTTGGTAAATCACAGGCTAGGTGACAACCACCATGTAGGATA ACTCCTACCACTACCCCTCCTGCTATGAGCTATACATAGACAAGGTAAGC ATCTGTGTCAGTAGTAGCTTAAAACATTTCTTGTGGAGGAAGTTTCTACT ATTAGAGTTAAGCTATGAGTATAAGCCACATTACCTTGTGGAAGTTGATA GTGTCATTAAATGGAATGATTGAGTTGATTGAACGGTTCCTTCGCAGCCA TGTAATTGTATTACGACAGACAGGGAGGAGAATTAGAGCCATGTTGAATT TGAGGGTTTCAGCAGCACCTTTGGCAGAGGATAGGCAGTACCCCATTACT TGAAAAGCTGCTCTATGCCTATATTGTAGAAATTTCCAAGTGAAGAGTGC ACTACATATGATCAACCACAGCAAAACTATCCATGCTCGTCGCCAATAAG TTCGAAACAAAATATTTATCCTGGAATTTGGCTTTTGAACTTGGTCAAAA TTGTGATAGGGATCATGTCTGATTGACAAGTGGTTATGTGAGAAAGAGGC CTTTGATAAGTTCATTTTGATGAGGGTCTCAAATTGTGGAAGCTGCAAGA TAGTCACAAACATTCAGAAGTCAATTTGTATCTTATTGTTTTTTGAAGAA TCCATTTTTCTACTTTTGAAAGGTACCTCAATGTAGCCCCTTTTTTCAGT GTCAAGCACCTCCATGACCAAAGCAGCATAGTCTTCTGCTTCCTCAGGTG TCAAAAATAACTTATTTGTAGTAGCACTTAGTGTAATAGTCTGAAAATCC CAAATTCCAAGGAAACAAGTAAACACCAGCACAAAACTGATGCACAGCCC CTTATAAACCTAAATCTAGGAAATATAGAGACACAAATTACCTGCTTGAT ATCTATTTCTGTTATTCTTCCCTCCATGTTTCTGTCACACCTGAAAAGAA TTACAAAAATTTAGAAATGGAGTTTACTATTCTTGCAGAAAGGATATAGA ACTTTATAATACAAATGATCATTACATGTCAAAGAATATCTGCATCCTTG AACTGAAGCAAGGGTCGGTCATACGAGACCAGTAACTCTGCAGTTCAGCT TTTGGTATACCAAAATTCCGATCCTTGCTTTTCCTTAGAGCCCTTAGTAG CTGATTAGCGAACTCTTGCGACTGTTCCATCCCTACCAAAAGTCAAGTGT GCATAAAAGATAGAAAACTCTTTTCAAAAAAGAAAAGAAAAAAAAAGATA GAAAACTGAGCACAAATTCGATCAATAATATGATTGTCATAAGTAATATA CCAGTCACTTGTTCATGTATGCCAAGGCTCCTCATTTTGTATCAGAAACC TTAAAAGTAAATACAAGTTTGCTCACCTATGCACAAACCAAAATCAGACC ATTTTATAACCGGTTCAGTTTGCCCCAGGGTGATGGAAAGCCGGTCAAAC CGGTCCTTTACATCCTCCCACCTCATCCCACCATTGGCAGTGAGTTCCAT AAATCTCAGCAATCCAATATCTGACATGGGAATGGGTGCCTGCTCCTGGT TCACAGCTTGGAGTGGTTCTGTTTTATCGGATTCAGTCCAAACCGAAGAG AAAGAAGGTAGCATAATGTTATCATTTGTACTGCAAGATGATGATGAAGA TGGTGATAGCGAAGCTGGCTGTGCCTCCAT

https://www.rosaceae.org/fragaria/fragaria_vesca/mrna14024.1-v1.0-hybrid

>mrna14024.1-v1.0-hybrid ID=mrna14024.1-v1.0-hybrid|Name=mrna14024.1-v1.0-hybrid|organism=Fragaria vesca|type=CDS|length=2598bp|location=Sequence derived from alignment at scf0513178:2784888..2789183+ (Fragaria vesca)
ATGAACATCTCAGAAAATGAGGGTAAGGAGGACGTCCCATCAAAAGGGGT
CCTTCAAAACATCGATATTGATCCCATGGTTGATGTGCCAAGTAGTTCCA
ATGAGAATGTATTGACGGGGACCAATAACATTGTAAGGAGGAGAGCTGGA
TTTCATGGAAATGTTCCTAGTGGCACGGGAAAGGTTGAAGCAAGAGGAGG
AGGAGGAGGAGGAGGAGGGCTTAAGGGCCTGCATTTTCTTAATATCAAAG
GGAAGGAATCTGAAGCATGGAAGCCTATGGAAAAGCGCTTCCATCAATAT
GCAGTTGAAGATAGGCTCTCTAGGGACGACTTTGGAACCTGCATTGGAAT
GGGTGGACGAGAGTCGAAGGAGTTTGCAGGCCAACTGTTTGATGCATTGT
GTAGGAGAAGGAAGCTGTGTGCAGCCGATGGGATTACTATTGTTGAATTG
AGGCTGTTTTGGGAAGACTTGACTAGTGAAGACACCGAATCCCGGCTTCA
GATATTCTTTGACATGTGTGACAAGAATGGTGATGGGAAGCTCTCAGAGG
ATGAGGTAATGGAGGTTATAATTTTGAGTGCCTCCACGAACAAGTTGGCA
AATCTTAAAGATCAAGCAGCAACATATGCAGCTTTGATCATGGAAGAGCT
TGACCCTGACCACCTCGGGTATATAGAGATGTGGCAGTTAGAAACTCTAC
TTAGGGAAATGGTAATGGTTGAGACGGAAGCAAAACCAAAAATTAGCAAG
AGAACCCAAACTCTCGCAAAAGCCATGATTCCTAGAAGGTACAGGAATCC
TATGAGCAAATTCACATCTACTACCATAGAGCTTGTCTACGAAAACTGGA
GGAAAATATGGATTATTGGGTTGTGGCTAGCGGTTAACGTGGGCCTGTTT
ACTTGGAAATACCGCCAGTACCAGAAAAATTCGTTATACAAAATCATGGG
TCGATGCCTCTGCTTTGCAAAGGGTGCTGCTGAGACCCTTAAGTTCAACA
TGGCTCTCATTCTCATTCCAGTTTGTAGGAGAGGTCTTACAGCCCTTAGA
TCAACATTTTTAAGTAACTTGATCCCTTTTGATGACAATATCAATTTCCA
TAAGTTGATTGCATTGGGAATAACAGTTGGGACTGGTATACATGGAATCG
TGCATCTAGCCTGCGATTTTCCTAGATTGATTTCATGTCCACATGATCGG
TTCATGGACATTGCCGGGCCTTATTTCAAATATAAGCAGCCAAGTTACAT
GGACTTGGTTAAAAGTATTCCAGGCATAACTGGGATTATCTTTGTTGTTA
TCATGGCATTTTCCTTCACTCTTGCATTGAACTCACTCCGGAGAAGTATC
AACTTACCAGGGCCTCTCAAGAATTGGATAGGGTTTAATACCTTCTGGTA
TTCACATCAGTTGCTGGCATTGGCATATATACTCTTCATCATACACGGTT
TTTTCCTAATATTTCAGGATCTATGGTACAAGAAGACGACATGGATGTAT
GTATCAGTTCCAGTGTTATTGTATGCAAGTGAACGACTGGTTACAATATT
TCGAGAATTTTCACACCCTGTCTGTGTCATTAAGGCGATAACTTACACAG
GAAATGTTCTCGCACTGTACATGACCAAACCTCCCGGATTCAAGTACGAA
AGTGGAATGTACCTCTTTCTCAAGTGTCCTGATCTGTCAAATTTCGAATG
GCATCCCTTCAGCATCACTTCTGCCCCAGGAGATGAATACTTGAGTGTCC
ACATCAGAGCTCTGGGAGACTGGACTACAGAGCTCAGAAACATCTTTTCT
AAGGTCAGCAGTCAGGTTCAAACTACACAGACTACTAGAAAGGGATCTCT
GGTTAGAATAGAAACTAGAGTGAGACCGAAAACCTATGATCCTGTAGAAG
ACTTCGATAAATTAGAAGAATTCGATCCTAAACAACCAGTATATCCGAGG
ATTGTATTAAAGGGACCCTTTGGAGCCCCTGCTCAGAATTACACCAAGTA
TGACATCTTATTGCTCATAGGTCTTGGAATTGGAGCAACTCCTTTCATCA
GCGTCGCAAAGGATATCATAAACCATATAAGCAAAAAATACGCTGAAGGG
CCTGAGTCAGGAGGTCATGTTCGACGAAGAAGCTCCTTAGGAAAGTTGCT
AAGCGGCGACCATGTTGAAGTGAACACAAAGACTCCAGAAAGAGCATACT
TTTACTGGTTAACAAGGGAACAAGGTTCATTTGAATGGTTTAAAGGCGTC
ATGGATGATATTGCAGAATGTGACCAGCATCGAGTAATAGAAATGCATAC
CTACTTGACAAGCGTCTACGAAGAAGGAGATGCACGGTCTGCGCTTATTA
CCATGGTACAGAGACTGCAACACGCTAAGAATGGGGTTGATGTTGTCTCA
CAAAGCCGGATAAGAACACATTTTTCAAGACCTAATTGGAGAAAGGTGTT
TTCAGACTTGGCTGCAGCTCATCAATCATCTCGAATAGGCGTCTTCTACT
GTGGAACTCCAGTACTTATCAAAACACTAAAGAACCTTTGCCTAGAATTT
AGCTTAAATTCATCAACCCGGTTCCAGTTCCACAAGGAGAATTTCTAG
>mrna14024.1-v1.0-hybrid ID=mrna14024.1-v1.0-hybrid|Name=mrna14024.1-v1.0-hybrid|organism=Fragaria vesca|type=mRNA|length=4296bp|location=Sequence derived from alignment at scf0513178:2784888..2789183+ (Fragaria vesca)
ATGAACATCTCAGAAAATGAGGGTAAGGAGGACGTCCCATCAAAAGGGGT CCTTCAAAACATCGATATTGATCCCATGGTTGATGTGCCAAGTAGTTCCA ATGAGAATGTATTGACGGGGACCAATAACATTGTAAGGAGGAGAGCTGGA TTTCATGGAAATGTTCCTAGTGGCACGGGAAAGGTTGAAGCAAGAGGAGG AGGAGGAGGAGGAGGAGGGCTTAAGGGCCTGCATTTTCTTAATATCAAAG GGAAGGAATCTGAAGCATGGAAGCCTATGGAAAAGCGCTTCCATCAATAT GCAGTTGAAGATAGGCTCTCTAGGGACGACTTTGGAACCTGCATTGGTAA GTTGTGCACGTTTTTTTAATTAAGTACAGTTCTTGAAATGGAACAAGGAA CACGATGTATATGAGGATTTAGACGCTTTTGTTTCGTAGGAATGGGTGGA CGAGAGTCGAAGGAGTTTGCAGGCCAACTGTTTGATGCATTGTGTAGGAG AAGGAAGCTGTGTGCAGCCGATGGGATTACTATTGTTGAATTGAGGCTGT TTTGGGAAGACTTGACTAGTGAAGACACCGAATCCCGGCTTCAGATATTC TTTGACATGTAAGGCAAAGCTCTTGTTTCTTGGTTTAACATGCTTGAAAA TACAAACTAGAATGAAAAGGGAGGCTGATGATTTTTGTTAGGTGTGACAA GAATGGTGATGGGAAGCTCTCAGAGGATGAGGTAATGGAGGTATGATATT ATGAGACTCAGTTACATGTTTTCCTTTCCTTTTCTTTTTTTTCTTTTTTT TCTGTTTATGAAATGAGATTTCTAAAACTTCTTATGGTAAAGGTTATAAT TTTGAGTGCCTCCACGAACAAGTTGGCAAATCTTAAAGATCAAGCAGCAA CATATGCAGCTTTGATCATGGAAGAGCTTGACCCTGACCACCTCGGGTAT ATAGAGGTAGGAACTATGTAGGTTCACACCTTTAGCTACTCCCCTTTCAT TTCATCTTCTTCTTATCGTTAGCTTGATATACATTGTCGGTCCAGTCACT ATCTTTTTAAGTTCTAACCATCTAGTTGTAGTTAATATACATTTGTATCA CAGTTAGAAACTTCGATTCATGAATCCCCACTTCTTAGTTAGAAAGGGGC AAGATGGGGTTGCCTATTAGGTTTTCCCGTTTTTGCTGATTTCGTATCAG CTAAAGCTTTAAAATGTTTGCCTAATACTTGTACTCTATTTCTCCAGATG TGGCAGTTAGAAACTCTACTTAGGGAAATGGTAATGGTTGAGACGGAAGC AAAACCAAAAATTAGCAAGAGAACCCAAACTCTCGCAAAAGCCATGATTC CTAGAAGGTACAGGAATCCTATGAGCAAATTCACATCTACTACCATAGAG CTTGTCTACGAAAACTGGAGGAAAATATGGATTATTGGGTTGTGGCTAGC GGTTAACGTGGGCCTGTTTACTTGGAAATACCGCCAGTACCAGAAAAATT CGTTATACAAAATCATGGGTCGATGCCTCTGCTTTGCAAAGGGTGCTGCT GAGACCCTTAAGTTCAACATGGCTCTCATTCTCATTCCAGTTTGTAGGAG AGGTCTTACAGCCCTTAGATCAACATTTTTAAGTAACTTGATCCCTTTTG ATGACAATATCAATTTCCATAAGTTGATTGCATTGGGAATAACAGTTGGG ACTGGTATACATGGAATCGTGCATCTAGCCTGCGATTTTCCTAGATTGAT TTCATGTCCACATGATCGGTTCATGGACATTGCCGGGCCTTATTTCAAAT ATAAGCAGCCAAGTTACATGGACTTGGTTAAAAGTATTCCAGGCATAACT GGGATTATCTTTGTTGTTATCATGGCATTTTCCTTCACTCTTGCATTGAA CTCACTCCGGAGAAGTATCAACTTACCAGGGCCTCTCAAGAATTGGATAG GGTTTAATACCTTCTGGTATTCACATCAGTTGCTGGCATTGGCATATATA CTCTTCATCATACACGGTTTTTTCCTAATATTTCAGGATCTATGGTACAA GAAGACGGTATGTAAACTATTTCTTTGAGCTCAAATTCCTTTGACCAAAT AGAATCAATAAACTGTGATGATGCATAGCTTGTCACAATAGTCACATTAT CTCTAAGAAGCTTTATTTGAGTTATATAATGTATAATGCTTTATACATTT TCACGTGCACACAAGAGAGTGACCAGTGCATTTCCGCAAATCTTATGCTT CTCTGTTATAGTTTTTGTTAACACTGATTCAACTGCATCTGCGAGCACCT TTTAGTTATCAGTCCTAGAAACCATCTGGTTTCAAATTTTATGACAGTCT GTAAAGCAAAACAAATGCTGAAACAATCTGAACTGTAATTTTGGCAGACA TGGATGTATGTATCAGTTCCAGTGTTATTGTATGCAAGTGAACGACTGGT TACAATATTTCGAGAATTTTCACACCCTGTCTGTGTCATTAAGGTCAGTT TTTAGCTGAAACTTTACCAGTTCACTACAATATATAGAAAGTTCATGAAC GTCATCAAGTTCCTGGAACATTTCAGGCGATAACTTACACAGGAAATGTT CTCGCACTGTACATGACCAAACCTCCCGGATTCAAGTACGAAAGTGGAAT GTACCTCTTTCTCAAGTGTCCTGATCTGTCAAATTTCGAATGGTAATATA TCACACAGTTCTTTGACATTATCAGAAGCTAAACTATCCTCAATTACTCA AAGCATTTCATTGGATACAGGCATCCCTTCAGCATCACTTCTGCCCCAGG AGATGAATACTTGAGTGTCCACATCAGAGCTCTGGGAGACTGGACTACAG AGCTCAGAAACATCTTTTCTAAGGTAGTACAATTGTTTAGAATTTTGTTC TAATGTTTTAATTCAGATCATATCATCTAAATCACATCAAGATTTTGCTA CTGTTACGCTTTTAGGCTACAGATTTTTTATATTTTTTTTTTCATTTGAA TCTGTTTGTTCTATGGTTCTACCTACAATGTTTTCTTCTCTTTTATAGAT CATTTCATTAACGTATGCAGGTCAGCAGTCAGGTTCAAACTACACAGACT ACTAGAAAGGGATCTCTGGTTAGAATAGAAACTAGAGTGAGACCGAAAAC CTATGATCCTGTAGAAGACTTCGATAAATTAGAAGAATTCGATCCTAAAC AACCAGTGTGAGCAGACTTTAAAATGATTTCACTATGGTATCATATATTG GTACGTAACTGCTACTTTTTGTAACAGATATCCGAGGATTGTATTAAAGG GACCCTTTGGAGCCCCTGCTCAGAATTACACCAAGTATGACATCTTATTG CTCATAGGTCTTGGAATTGGAGCAACTCCTTTCATCAGCGTCGCAAAGGA TATCATAAACCATATAAGCAAAAAATACGCTGAAGGGCCTGTAAGTTAAG AAGCAAAAGACTTGAATATATCCAAATTGTGATGAAAATGGTAAGTAACA CTTCAGATTAGTTAACTTATGCAGGAGTCAGGAGGTCATGTTCGACGAAG AAGCTCCTTAGGAAAGTTGCTAAGCGGCGACCATGTTGAAGTGAACACAA AGACTCCAGAAAGAGCATACTTTTACTGGTTAACAAGGGAACAAGGTTCA TTTGAATGGTTTAAAGGCGTCATGGATGATATTGCAGAATGTGACCAGCA TGTGAGTTTCAAAGCGCCTGCTTTAACAGGAACCATCACTACTGATATTC CACTAATGAGAATCGATGATTGTTGCAGCGAGTAATAGAAATGCATACCT ACTTGACAAGCGTCTACGAAGAAGGAGATGCACGGTCTGCGCTTATTACC ATGGTACAGAGACTGCAACACGCTAAGAATGGGGTTGATGTTGTCTCACA AAGCCGGGTATTCACTAACCAAATTTACCACATACAAAAAAAATTGTTGA TGGATTAAACACTAATTCTAGCTATATCTCATTTTTACCGTAATTGTGAC AGATAAGAACACATTTTTCAAGACCTAATTGGAGAAAGGTGTTTTCAGAC TTGGCTGCAGCTCATCAATCATCTCGAATAGGTAAGCATACTAATTAATG ATGAGTAGTACGTAGTGAATCCTTCAAGCTACAAAGTTTTCTACACTTGA AGCATAAGATGGTTCTGTTTATTTTCTTTGTTGCAGGCGTCTTCTACTGT GGAACTCCAGTACTTATCAAAACACTAAAGAACCTTTGCCTAGAATTTAG CTTAAATTCATCAACCCGGTTCCAGTTCCACAAGGAGAATTTCTAG
