# Supplementary material for: Identification of NADPH oxidase family members associated with cold stress in strawberry
Source: FEBS Open Bio. 2018 Feb 20;8(4):593–605. doi: 10.1002/2211-5463.12393 (PMC5881550; doi:10.1002/2211-5463.12393)
Supplement: Supplementary file 1 — Appendix S1. Basic sequence information for bioinformatics analysis. [file FEB4-8-593-s001.zip › Basic information for bioinformatics analysis /Rbohs amino acid sequences in strawberry, grape, Arabidopsis and rice .txt]

>FvRbohA
MRGHQRRWASDSVPDKTIASGTTSPGTESTSGEEFVEVTLDLQDDNTIVLRSVEPATVVN
IPDDGEATPASSSRSSSIRRSSSNSRIRQFSQELKAEAVAKAKQFSQELKAELKRFSWSH
GNASRVLAASSAIASQNNGGGAGSGYHDSALAARALRRQRAQLDRTRSGAQKALRGLRFI
SNCKSKSNGLDAWNEVESNFYKLAKDGNLYRADFAQCIGMKDSKEFALELFDALGRRRRL
KVDKISKDELYEFWSQISDQSFDSRLQIFFDMVDKNEDGRITEEEVKEIIMLSACANKLS
RLKEQAEEYAALIMEELDPERLGYIELWQLETLLLQKDTYLNYSQALSYTSQALSQNLQG
LRRRSPIRRISSKCIYYLQENWKRLWVLTLWVCIMIGLFTWKFFQYKQKNSFQIMGYCLL
TAKGAAETLKFNMALVLLPVCRNTITWLRNTRVGFVVPFDDNINFHKSIAAAIVIGVILH
AGNHLACDFPRLIKVPESVYEEYLHDDFGTHKPTYLDLVKGAEGVTGILMVICMTIAFTL
ATKWFRRSLIKLPKPFNRLTGYNAFWYSHHLFVIVYALLIIHGVFLYLVHKWYLKTTWMY
LSVPVLLYAGERILRVFRSGFSTVRLLKVAIYPGNVLTLQMSKPPQFKYKSGQYMFVQCP
AVSPFEWHPFSITSAPGDDYLSVHIRQLGDWTQELKRVFSEACEPPLAGKSGLLRADETT
KKSLPKLLIDGPYGAPAQDYRKYDVLLLVGLGIGATPFISILKDLLNNIVKMEEQADSLS
DFSRNSDLSSGSTDSPNKLNPKRKKTLKTTNAYFYWVTREQGSFDWFKGVMNEVADQDQR
GVIEMHNYLTSVYEEGDARSTLITMVQALNHAKNGVDIVSGTRVRTHFARPNWKKVFSKF
CSKHYGARIGVFYCGAPVLAKELSKLCYEFNQKDTHWWAEEDSLEKESETEEGSLDLWDE
SATPPSHRVTAAAAVLHHPATLYTGGPNGSLILRRNSCVHIASYILCMWPRCCARANLAI
CDPIAVS
>FvRbohB
MEIEENPLPEKESIRVGGHSGPLVTGSKTRSNSNLSARFKEDDQCYVEVTLDVCDDNTFV
LRNIRGADEPGSTSARIEGRPSLASQLSFKLKKVSHELKRMKSSLSFKKVDQPAKPGVAR
ALKGLKFMTKNVCSEGWLEIEMRFDELAVDGTLPKSVFAQCIGMKESSEFACEVFDALAR
RRGITSCCVTKEELREFWEQISDHSFNARLQTFFDMVDKNADGRISEEEVKEIITLSASA
NNLSKILEQAEEYAALIMEELDHDNLGYIDLHNLEMLLLSGPTQSSNLETDSHIQSRLLS
EKLVPTKEYNPIRRWCRRLSYFVEDNWKRIWVIVLWLLICMGLFAWKFIQYRHREVYHVM
GYCVCIAKGGAETLKFNMALILLPVCRNTITWLRSKTKLGGVVPFDDNINFHKVIAFGIA
VGVGLHAGSHLTCDFPKLLHSTNDQYDKLKPFFGQKRPDDYWWFVKGTEGWTGVVMVALM
LVAYTLAQPWFRRNRLRNLPKPLKKLTGFNAFWYSHHLFLIVYILFIIHGYFLYLSKNWD
KKTTWMYLAFPLIMYACERLLRAFRSGYETVKILKWEGLTAKLVLPTGVLALAKASATLT
LFRKLSNFFLPIANNAVAVYPGNVLALHMSKPQGLKYTSGQYIYINCSAISPIQWHPFSI
TSAPGDDHLSVHIRTLGDWTSQLKYIFSQVCQPPSIEHSGLLRADIEQPNIHTRMPKLLI
DGPYGAPAQDYKNYEVLLLVGLGIGATPLISIVKDVLNNIKRQKELEAQMLVENGVKRKS
TFATKRAYFYWITREQGSFEWFRGVMNEVAENDLDGLIELHNYCTSVYEEGDARSALITM
LQSINHAKNGVDVVSGTRVKTHFARPNWRNVFKHVAVKHPDQRVGK
>FvRbohC
MKETAPEDHIGEAATSAGVAPPLQYHSDNELPAPEKMSGAGYTAPLSLSGTLNKRTGSKRTNNHEEEPYV
EDVSVDVSSVKPLPRGDANNTDDSLTLLGGDKPPQKSNNDQSFVRTASVRIKQELKKLTSFSKQQLPQRR
RFDRMQSAAAPALKGLKFISKTDGNAEWPAVEKRFDKLTGSTNGMLPRAAFGECIGMNKDCKEFAGKLFD
ALARKHGIKGDSINKEELKEMWTQVSEQGFNSRLQIFFDMVDKDGDGRISVEEVKEIISFSASANKLSNI
QTQAQEYAALIMEELDPDNLGYIMIDSLETLLLYGPEETVARGKESRNLSKMLSQKLKPVREDNPLTRWY
RRANYFLEDNWKRVWVMALWIGIMAALFAYKYVQYKNRAAYHVMGHCVSMAKGAAETLKFNMALILLPVC
RNTITLLRNKTKLGVAVPFDDNLNFHKVIAIGISVGVGIHSIYHLACDFPRLIKADSVTYAPMRQYFGEQ
PSNYWFFVKSVEGVTGIIMVVLMTIAFTLAAPCFRRGKLKNLPQPLKRLTGFNAFWYSHHLFVIVYTLLI
VHGEYLYLTKEWYKKTTWMYLAVPLLLYGGERLVRALRSSIKPVKIVKVALYPGNVLALFMSKPQGFRYH
SGQYMFVNCAAVSPFEWHPFSITSAPGDDHLSVHIRTLGDWTRQLKTVFSQVCQPPPSGNSGLLRADCMQ
SNDLNFPRVLIDGPYGAPAQDYKNYEVVLLVGLGIGATPMISILKDIVNNIKAIEDESQNALESGTAGSG
SPVSLHSNFKTKRAYFYWVTREQGSFDWFKGAMNEVAELDHNRVIEFHNYCTSVYEEGDARSALIAMLQS
LNHAKNGVDIVSGTRVKSHFAKPNWREVYKRIALDHTNDKVGVFYCGPPALTEELRQLSLDFNHKTSTRF
EFHKENF
>FvRbohD
MGSRREDQELSSDSEVMARTERKAFSGPLGPSSSSGAWRRIKSLDRKRTSTSTENDDDEA
YVEITLDILDDSVAVHSVQAAGGGGHEDPQLALLAKKTLEGKKSASFRSSLLRSTSTHIR
QVSQELKRLASFSKRNSGAGRRIDRTRSATAHALKSLKFITAKASAANGWASVEKRFDDL
TANSNGLLNSSLFGECIGMNKESKEFAGELFRAIARRRNISGDAINKAQLREFWEQISDE
SFDSRLQTFFDMVDKDADGRITEEEVREIISLSASANKLSNIQKQAQEYAALIMEELDPD
NVGYIMVENLETLLLQAPVHHSVTVSDSRVLSQLLSQKLKPTQENNPIKRCYHKTKYFLL
DNWKRVWVLMLWISIVSALFVYKFIQYKNKEAFEVMGYCVCVAKGGAETLKFNMALILLP
VCRNTITWLRNKTKLGVVVPFDDNLNFHKVIAVGIIVGVGLHAGAHLTCDFPRLIHATEE
QYESMIPYFGEDQPDNYWWFVKGVEGLTGIGMVVLMTIAFTLATPWFRRNKLNLPKPLKK
LTGFNAFWYSHHLFVIVYALLILHGIRLYLTKKWYYKTTWMYLAVPVFLYACERLIRFFR
SSIKPVKILKVAVYPGNVLALHMSKPQGFKYKSGQYMFVNCAAVSPFEWHPFSITSAPGD
DYLSVHIRTLGDWTRQLKTVFSSVCQPSAAGKSGLLRADMQEENNPSFPKILIDGPYGAP
AQDYKKYDVVLLVGLGIGATPMVSIVKDIINNMNSLKNKELDEYAVLDDVLESGRAGNNT
NNSSSSNGKSNKSNKGFRTQKAYYYWVTREQGSFEWFKGILNEVAEMDEKGVIELHNYCT
SVYEEGDARSALIAMLQNLHHAKNGVDVVSGTRVKSHFAKPNWRQVYKKIALHHPDSRVG
VFYCGAPALTKELKQLALDFSHRTSTKFEFHKENF
>FvRbohE
MLPIFLNDLNHNNQDLVEVTLELNNNDDDIVVCSVAPVASGTSEEEETGPGMLGRSLSAT
SRSLRRTFGWLIRSTSSRTAASSNSSELPLPPREARRLKAKLQRTRSGAQRALNGLRFIS
KTTGPSDAEELWKQVEARFESLAVDGLLARADFGRCIGMADSEEFAVGIFDTLARRRRQN
ITKISKEELRDFWSQISDQSFDARLQIFFDMADSNEDGRITREGVQELIMLSASANKLSK
LKEQAEEYASLIMEELDPENFGYIELWQLEALLLQRDVYIDYSRPLSAVSVAWSQNLSSF
RPKNLLRRLNRSLNCLILDNWQRGWILLLWIVAMASLFAWKFYQYRNKAAFEVIRYCLPV
AKGAAETLKLNMALILLPVCRNTLTWLRSTRARSFIPFDDSTNFHKMIAFAIAIGIIVHA
GNHVACDFPRLVKSSPEEFAPISADFHGKKPTYEFLFTGPEGLTGILMVIFMAISFTLAA
SHFRKNMVRLPAPFNKLTGFNAFWYSHHLLGLVYVLLLIHGSCLYFVHKWYQKTTWMYIS
VPFLLYVVERSIRTCRSKHYAVKILKASNLPGNVISLIMSKPPGFKYRSGQYIFLQCPSI
SPFEWHPFSITSAPGDDHLSVHIRTVGDWTKELKRAISEGDHSISIVHQASVTAMDQRRL
FNQPKLFLDGPYGAPAQDYRNYDVLLLVGLGIGATPFVSILKDLLNSTRTAEEQTDSNTE
TSTSDSLSSFTSSCLTPNDKKKSQRTTNAHFYWVTREPGSFEWFKGVMDEVAEMDHKGQI
ELHNYLTSVYEEGDARSTLITMVQALNHAKHGTDILSGTSVMTHFARPNWKEVFTKIASK
HPFSTVGVFYCGMPMLAKELKMLSLELSQKTSTRFEFHKEYF
>FvRbohF
MEAQPASLSPSSSSSCSTNDNIMLPSFSSVWTESDKTEPLQAVNQEQAPIPMSDIGLLRF
MELTANGGMRWEDVKDRFDRLSITLGQTEPVIKWSDFGLCIGMEQSQEFANQLLRALRKS
KDRNFGIPKAELQSYWSRMTDPCFSSRMQIFFDMCDRNMEGRITEIDIKQTITLSATTNK
LFLTPEEAEDYAALVMEVLDTEKRGYIELPQFETLIKMNLSKASFSHNHLSIRHDPYHNF
DQVQKPNSRINILFRTYWRRAWIVLLWLIICSALFTWKFLQYRHRAAFQVMGYCLSSAKG
AAETLKFNMALILLPVCRNTITWLRRNRSINSIIPFNDTINFHKLIAGGVVVGVILHGGC
HLACDLPRISESDHVIFGQTIAARFGYHQPSYFEILTTKEVASGIGMVILMAVAFSLATR
WPRRGSPSLPKSVRNVTGYNTFWYSHHLFIPVYALLIFHSIFLFLTNNVTEKTQTLMYIA
IPVLLYTGERVFRAIRSGFYEVEMSKASIYPGKVLSLKLHKPKGFKYLSGMYIFIQCPQI
SPFEWHPFSLTSGPEDDYLSVHIRTTGDWSYQIYSLFQEATLSGLNSYPKVHIDGPYGAP
SQDHIKYDIIVLIGLGIGATPFIGILKDIVNSAQNSSHCDHHSGCRECSSRKSPLKAYLF
WVTREQSSFEWFRDIMKEISDSKEKQSIVEMHSFLTSVYQEGDARSVLISAIQALLYAKN
GIDFVSRTPVRTHFARPNWSSIFSELACRHRGARIGVFYCGASTLAEELQGMCTKFSTKT
STRFVFHKENY
>FvRbohH
MNISENEGKEDVPSKGVLQNIDIDPMVDVPSSSNENVLTGTNNIVRRRAGFHGNVPSGTG
KVEARGGGGGGGGLKGLHFLNIKGKESEAWKPMEKRFHQYAVEDRLSRDDFGTCIGMGGR
ESKEFAGQLFDALCRRRKLCAADGITIVELRLFWEDLTSEDTESRLQIFFDMCDKNGDGK
LSEDEVMEVIILSASTNKLANLKDQAATYAALIMEELDPDHLGYIEMWQLETLLREMVMV
ETEAKPKISKRTQTLAKAMIPRRYRNPMSKFTSTTIELVYENWRKIWIIGLWLAVNVGLF
TWKYRQYQKNSLYKIMGRCLCFAKGAAETLKFNMALILIPVCRRGLTALRSTFLSNLIPF
DDNINFHKLIALGITVGTGIHGIVHLACDFPRLISCPHDRFMDIAGPYFKYKQPSYMDLV
KSIPGITGIIFVVIMAFSFTLALNSLRRSINLPGPLKNWIGFNTFWYSHQLLALAYILFI
IHGFFLIFQDLWYKKTTWMYVSVPVLLYASERLVTIFREFSHPVCVIKAITYTGNVLALY
MTKPPGFKYESGMYLFLKCPDLSNFEWHPFSITSAPGDEYLSVHIRALGDWTTELRNIFS
KVSSQVQTTQTTRKGSLVRIETRVRPKTYDPVEDFDKLEEFDPKQPVYPRIVLKGPFGAP
AQNYTKYDILLLIGLGIGATPFISVAKDIINHISKKYAEGPESGGHVRRRSSLGKLLSGD
HVEVNTKTPERAYFYWLTREQGSFEWFKGVMDDIAECDQHRVIEMHTYLTSVYEEGDARS
ALITMVQRLQHAKNGVDVVSQSRIRTHFSRPNWRKVFSDLAAAHQSSRIGVFYCGTPVLI
KTLKNLCLEFSLNSSTRFQFHKENF
>gi|15240778|ref|NP_196356.1| Respiratory burst oxidase-A [Arabidopsis thaliana]
MMNRSEMQKLGFEHVRYYTESPYNRGESSANVATTSNYYGEDEPYVEITLDIHDDSVSVYGLKSPNHRGA
GSNYEDQSLLRQGRSGRSNSVLKRLASSVSTGITRVASSVSSSSARKPPRPQLAKLRRSKSRAELALKGL
KFITKTDGVTGWPEVEKRFYVMTMTTNGLLHRSRFGECIGMKSTEFALALFDALARRENVSGDSININEL
KEFWKQITDQDFDSRLRTFFAMVDKDSDGRLNEAEVREIITLSASANELDNIRRQADEYAALIMEELDPY
HYGYIMIENLEILLLQAPMQDVRDGEGKKLSKMLSQNLMVPQSRNLGARFCRGMKYFLFDNWKRVWVMAL
WIGAMAGLFTWKFMEYRKRSAYEVMGVCVCIAKGAAETLKLNMAMILLPVCRNTITWLRTKTKLSAIVPF
DDSLNFHKVIAIGISVGVGIHATSHLACDFPRLIAADEDQYEPMEKYFGPQTKRYLDFVQSVEGVTGIGM
VVLMTIAFTLATTWFRRNKLNLPGPLKKITGFNAFWYSHHLFVIVYSLLVVHGFYVYLIIEPWYKKTTWM
YLMVPVVLYLCERLIRAFRSSVEAVSVLKVAVLPGNVLSLHLSRPSNFRYKSGQYMYLNCSAVSTLEWHP
FSITSAPGDDYLSVHIRVLGDWTKQLRSLFSEVCKPRPPDEHRLNRADSKHWDYIPDFPRILIDGPYGAP
AQDYKKFEVVLLVGLGIGATPMISIVSDIINNLKGVEEGSNRRQSPIHNMVTPPVSPSRKSETFRTKRAY
FYWVTREQGSFDWFKNVMDEVTETDRKNVIELHNYCTSVYEEGDARSALITMLQSLNHAKHGVDVVSGTR
VMSHFARPNWRSVFKRIAVNHPKTRVGVFYCGAAGLVKELRHLSLDFSHKTSTKFIFHKENF
>gi|42571417|ref|NP_973799.1| Respiratory burst oxidase-B [Arabidopsis thaliana]
MREEEMESSSEGETNKISRCKATGSDNPDEDYVEITLEVRDETINTMKAKATLRSVLSGRLKTMVKSLSF
ASRRLDRSKSFGAMFALRGLRFIAKNDAVGRGWDEVAMRFDKLAVEGKLPKSKFGHCIGMVESSEFVNEL
FEALVRRRGTTSSSITKTELFEFWEQITGNSFDDRLQIFFDMVDKNLDGRITGDEVKEIIALSASANKLS
KIKENVDEYAALIMEELDRDNLGYIELHNLETLLLQVPSQSNNSPSSANKRALNKMLSQKLIPTKDRNPV
KRFAMNISYFFLENWKRIWVLTLWISICITLFTWKFLQYKRKTVFEVMGYCVTVAKGSAETLKFNMALIL
LPVCRNTITWLRTKSKLIGSVVPFDDNINFHKVVAFGIAVGIGLHAISHLACDFPRLLHAKNVEFEPMKK
FFGDERPENYGWFMKGTDGWTGVTMVVLMLVAYVLAQSWFRRNRANLPKSLKRLTGFNAFWYSHHLFVIV
YVLLIVHGYFVYLSKEWYHKTTWMYLAVPVLLYAFERLIRAFRPGAKAVKVLKVAVYPGNVLSLYMSKPK
GFKYTSGQYIYINCSDVSPLQWHPFSITSASGDDYLSVHIRTLGDWTSQLKSLYSKVCQLPSTSQSGLFI
ADIGQANNITRFPRLLIDGPYGAPAQDYRNYDVLLLVGLGIGATPLISIIRDVLNNIKNQNSIERGTNQH
IKNYVATKRAYFYWVTREQGSLEWFSEVMNEVAEYDSEGMIELHNYCTSVYEEGDARSALITMLQSLHHA
KSGIDIVSGTRVRTHFARPNWRSVFKHVAVNHVNQRVGVFYCGNTCIIGELKRLAQDFSRKTTTKFEFHK
ENF
>gi|42415705|gb|AAS15724.1| respiratory burst oxidase protein C [Arabidopsis thaliana]
MSRVSFEVSGGYHSDAEAGNSGPMSGGQLPPIYKKPGNSRFTAENSQRTRTAPYVDLTVDVQDDTVSVHS
LKMEGGSSVEESPELTLLKRNRLEKKTTVVKRLASVSHELKRLTSVSGGIGGRKPPRPAKLDRTKSAASQ
ALKGLKFISKTDGGAGWSAVEKRFNQITATTGGLLLRTKFGECIGMTSKDFALELFDALARRRNITGEVI
DGDQLKEFWEQINDQSFDSRLKTFFDMVDKDADGRLTEDEVREIISLSASANNLSTIQKRADEYAALIME
ELDPDNIGYIMLESLETLLLQAATQSVITSTGERKNLSHMMSQRLKPTFNRNPLKRWYRGLRFFLLDNWQ
RCWVIVLWFIVMAILFTYKYIQYRRSPVYPVMGDCVCMAKGAAETVKLNMALILLPVCRNTITWLRNKTR
LGRVVPFDDNLNFHKVIAVGIIVGVTMHAGAHLACDFPRLLHATPEAYRPLRQFFGDEQPKSYWHFVNSV
EGITGLVMVLLMAIAFTLATPWFRRGKLNYLPGPLKKLASFNAFWYTHHLFVIVYILLVAHGYYLYLTRD
WHNKTTWMYLVVPVVLYACERLIRAFRSSIKAVTIRKVAVYPGNVLAIHLSRPQNFKYKSGQYMFVNCAA
VSPFEWHPFSITSAPQDDYLSVHIRVLGDWTRALKGVFSEVCKPPPAGVSGLLRADMLHGANNPDFPKVL
IDGPYGAPAQDYKKYEVVLLVGLGIGATPMISIVKDIVNNIKAKEQAQLNRMENGTSEPQRSKKESFRTR
RAYFYWVTREQGSFDWFKNIMNEVAERDANRVIEMHNYCTSVYEEGDARSALIHMLQSLNHAKNGVDIVS
GTRVMSHFAKPNWRNVYKRIAMDHPNTKVRVFYCGAPALTKELRHLALDFTHKTSTRFSFHKENF
>gi|15238842|ref|NP_199602.1| respiratory burst oxidase-D [Arabidopsis thaliana]
MKMRRGNSSNDHELGILRGANSDTNSDTESIASDRGAFSGPLGRPKRASKKNARFADDLPKRSNSVAGGR
GDDDEYVEITLDIRDDSVAVHSVQQAAGGGGHLEDPELALLTKKTLESSLNNTTSLSFFRSTSSRIKNAS
RELRRVFSRRPSPAVRRFDRTSSAAIHALKGLKFIATKTAAWPAVDQRFDKLSADSNGLLLSAKFWECLG
MNKESKDFADQLFRALARRNNVSGDAITKEQLRIFWEQISDESFDAKLQVFFDMVDKDEDGRVTEEEVAE
IISLSASANKLSNIQKQAKEYAALIMEELDPDNAGFIMIENLEMLLLQAPNQSVRMGDSRILSQMLSQKL
RPAKESNPLVRWSEKIKYFILDNWQRLWIMMLWLGICGGLFTYKFIQYKNKAAYGVMGYCVCVAKGGAET
LKFNMALILLPVCRNTITWLRNKTKLGTVVPFDDSLNFHKVIASGIVVGVLLHAGAHLTCDFPRLIAADE
DTYEPMEKYFGDQPTSYWWFVKGVEGWTGIVMVVLMAIAFTLATPWFRRNKLNLPNFLKKLTGFNAFWYT
HHLFIIVYALLIVHGIKLYLTKIWYQKTTWMYLAVPILLYASERLLRAFRSSIKPVKMIKVAVYPGNVLS
LHMTKPQGFKYKSGQFMLVNCRAVSPFEWHPFSITSAPGDDYLSVHIRTLGDWTRKLRTVFSEVCKPPTA
GKSGLLRADGGDGNLPFPKVLIDGPYGAPAQDYKKYDVVLLVGLGIGATPMISILKDIINNMKGPDRDSD
IENNNSNNNSKGFKTRKAYFYWVTREQGSFEWFKGIMDEISELDEEGIIELHNYCTSVYEEGDARVALIA
MLQSLQHAKNGVDVVSGTRVKSHFAKPNWRQVYKKIAVQHPGKRIGVFYCGMPGMIKELKNLALDFSRKT
TTKFDFHKENF
>gi|15221979|ref|NP_173357.1| riboflavin synthase-like superfamily protein [Arabidopsis thaliana]
MKLSPLSFSTSSSFSHADGIDDGVELISSPFAGGAMLPVFLNDLSRNSGESGSGSSWERELVEVTLELDV
GDDSILVCGMSEAASVDSRARSVDLVTARLSRNLSNASTRIRQKLGKLLRSESWKTTTSSTAGERDRDLE
RQTAVTLGILTARDKRKEDAKLQRSTSSAQRALKGLQFINKTTRGNSCVCDWDCDCDQMWKKVEKRFESL
SKNGLLARDDFGECVGMVDSKDFAVSVFDALARRRRQKLEKITKDELHDFWLQISDQSFDARLQIFFDMA
DSNEDGKITREEIKELLMLSASANKLAKLKEQAEEYASLIMEELDPENFGYIELWQLETLLLQRDAYMNY
SRPLSTTSGGVNNWQRSWVLLVWVMLMAILFVWKFLEYREKAAFKVMGYCLTTAKGAAETLKLNMALVLL
PVCRNTLTWLRSTRARACVPFDDNINFHKIIACAIAIGILVHAGTHLACDFPRIINSSPEQFVLIASAFN
GTKPTFKDLMTGAEGITGISMVILTTIAFTLASTHFRRNRVRLPAPLDRLTGFNAFWYTHHLLVVVYIML
IVHGTFLFFADKWYQKTTWMYISVPLVLYVAERSLRACRSKHYSVKILKVSMLPGEVLSLIMSKPPGFKY
KSGQYIFLQCPTISRFEWHPFSITSAPGDDQLSVHIRTLGDWTEELRRVLTVGKDLSTCVIGRSKFSAYC
NIDMINRPKLLVDGPYGAPAQDYRSYDVLLLIGLGIGATPFISILKDLLNNSRDEQTDNEFSRSDFSWNS
CTSSYTTATPTSTHGGKKKAVKAHFYWVTREPGSVEWFRGVMEEISDMDCRGQIELHNYLTSVYDEGDAR
STLIKMVQALNHAKHGVDILSGTRVRTHFARPNWKEVFSSIARKHPNSTVGVFYCGIQTVAKELKKQAQD
MSQKTTTRFEFHKEHF
>gi|18407959|ref|NP_564821.1| respiratory burst oxidase [Arabidopsis thaliana]
MKPFSKNDRRRWSFDSVSAGKTAVGSASTSPGTEYSINGDQEFVEVTIDLQDDDTIVLRSVEPATAINVI
GDISDDNTGIMTPVSISRSPTMKRTSSNRFRQFSQELKAEAVAKAKQLSQELKRFSWSRSFSGNLTTTST
AANQSGGAGGGLVNSALEARALRKQRAQLDRTRSSAQRALRGLRFISNKQKNVDGWNDVQSNFEKFEKNG
YIYRSDFAQCIGMKDSKEFALELFDALSRRRRLKVEKINHDELYEYWSQINDESFDSRLQIFFDIVDKNE
DGRITEEEVKEIIMLSASANKLSRLKEQAEEYAALIMEELDPERLGYIELWQLETLLLQKDTYLNYSQAL
SYTSQALSQNLQGLRGKSRIHRMSSDFVYIMQENWKRIWVLSLWIMIMIGLFLWKFFQYKQKDAFHVMGY
CLLTAKGAAETLKFNMALILFPVCRNTITWLRSTRLSYFVPFDDNINFHKTIAGAIVVAVILHIGDHLAC
DFPRIVRATEYDYNRYLFHYFQTKQPTYFDLVKGPEGITGILMVILMIISFTLATRWFRRNLVKLPKPFD
RLTGFNAFWYSHHLFVIVYILLILHGIFLYFAKPWYVRTTWMYLAVPVLLYGGERTLRYFRSGSYSVRLL
KVAIYPGNVLTLQMSKPTQFRYKSGQYMFVQCPAVSPFEWHPFSITSAPEDDYISIHIRQLGDWTQELKR
VFSEVCEPPVGGKSGLLRADETTKKSLPKLLIDGPYGAPAQDYRKYDVLLLVGLGIGATPFISILKDLLN
NIVKMEEHADSISDFSRSSEYSTGSNGDTPRRKRILKTTNAYFYWVTREQGSFDWFKGVMNEVAELDQRG
VIEMHNYLTSVYEEGDARSALITMVQALNHAKNGVDIVSGTRVRTHFARPNWKKVLTKLSSKHCNARIGV
FYCGVPVLGKELSKLCNTFNQKGSTKFEFHKEHF
>gi|30686753|ref|NP_194239.2| riboflavin synthase-like superfamily protein [Arabidopsis thaliana]
MQRVSFEVKDTEAEKSSSEILSGSLPSTYRNPAMENVGNAVDDGSSVKNNPKLDMQKQNGLVKWFKKCLT
MVSGESKAPRLDRSKSTAGQALKGLKIISKTDGNAAWTVVEKRYLKITANTDGLLLRSKFGECIGMNSKE
FALELFDALARKSHLKGDVITETELKKFWEQINDKSFDSRLITFFDLMDKDSDGRLTEDEVREIIKLSSS
ANHLSCIQNKADEYAAMIMEELDPDHMGYIMMESLKKLLLQAETKSVSTDINSEERKELSDMLTESLKPT
RDPNHLRRWYCQLRFFVLDSWQRVWVIALWLTIMAILFAYKYIQYKNRAVYEVLGPCVCLAKGAAETLKL
NMALILLPVCRNTITWLRNKTRLGVFVPFDDNLNFHKVIAVGIAIGVAIHSVSHLACDFPLLIAATPAEY
MPLGKFFGEEQPKRYLHFVKSTEGITGLVMVFLMVIAFTLAMPWFRRGKLEKKLPGPLKKLASFNAFWYT
HHLFVIVYILLVLHGYYIYLNKEWYKKTTWMYLAVPVALYAYERLIRAFRSSIRTVKVLKMAAYPGKVLT
LQMSKPTNFKYMSGQYMFVNCPAVSPFEWHPFSITSTPQDDYLSVHIKALGDWTEAIQGVFSEVSKPPPV
GDMLNGANSPRFPKIMIDGPYGAPAQDYKKYEVVLLIGLGIGATPMISIIKDIINNTETKEQLSQMEKGS
PQEQQGNKETFKTRRAYFYWVTKEQGTFDWFKNIMNEIAERDKSKVIELHNHCTSVYEEGDVRSALIRML
QSLNYAKNGLDIVAGTRVMSHFARPNWKNVYKQIAMDHPGANVGVFYCGAPVLTKELRQLALEFTHKTST
RFSFHKENF
>gi|240256460|ref|NP_200809.4| ferric reductase-like transmembrane component family protein [Arabidopsis thaliana]
MKSNTPTEDSTKWMLESVEIDSMGESSSKEPEINLNKNEGGLKKNASRNLGVGSIIRTLSVSNWRKSGNL
GSPSTRKSGNLGPPTNAVPKKTGPQRVERTTSSAARGLQSLRFLDRTVTGRERDAWRSIENRFNQFSVDG
KLPKEKFGVCIGMGDTMEFAAEVYEALGRRRQIETENGIDKEQLKLFWEDMIKKDLDCRLQIFFDMCDKN
GDGKLTEEEVKEVIVLSASANRLGNLKKNAAAYASLIMEELDPDHKGYIEMWQLEILLTGMVTNADTEKM
KKSQTLTRAMIPERYRTPMSKYVSVTAELMHENWKKLWVLALWAIINVYLFMWKYEEFMRNPLYNITGRC
VCAAKGAAETLKLNMALILVPVCRKTLTILRSTFLNRVVPFDDNINFHKVIAYMIAFQALLHTALHIFCN
YPRLSSCSYDVFLTYAGAALGNTQPSYLGLMLTSVSITGVLMIFFMGFSFTLAMHYFRRNIVKLPKPFNV
LAGFNAFWYAHHLLVLAYILLIIHGYYLIIEKPWYQKTTWMYLAVPMLFYASERLFSRLLQEHSHRVNVI
KAIVYSGNVLALYVTKPPGFKYKSGMYMFVKCPDLSKFEWHPFSITSAPGDDYLSVHIRALGDWTTELRS
RFAKTCEPTQAAAKPKPNSLMRMETRAAGVNPHIEESQVLFPKIFIKGPYGAPAQNYQKFDILLLVGLGI
GATPFISILKDMLNHLKPGIPRSGQKYEGSVGGESIGGDSVSGGGGKKFPQRAYFFWVTREQASFDWFKG
VMDDIAEYDKTHVIEMHNYLTSMYEAGDARSALIAMVQKLQHAKNGVDIVSESRIRTHFARPNWRKVFSE
LSSKHEACRIGVFYCGSPTLVRPLKELCQEFSLESSTRFTFHKENF
>gi|42566436|ref|NP_192862.2| putative respiratory burst oxidase-I [Arabidopsis thaliana]
MSMSFSGGTHNDRWGSDLASAGEFTQSFPSLPATYSPSPSSSSSSGEELLEVTIEFPSGVIINIDSVTGT
GTDISGTDLEITSCSDSGSGSRSLSLGWSASSERLTAGTNSKQQIQKISRRGYGYSSRSAPEPVVPHRGE
ITDSVNLPRALSQRPTRPNRDGSGTERAIHGLKFISSKENGIVDWNDVQNNFAHLSKDGYLFKSDFAHCI
GLENENSKEFADELFDALCRRRRIMVDKINLQELYEFWYQITDESFDSRLQIFFNMVKNGDGRITENEVK
EIIILSASANNLSRLRERAEEYAALIMEELAPDGLYSQYIELKDLEILLLEKDISHSYSLPFSQTSRALS
QNLKDRRWRMSRNLLYSLQDNWKRIWVLTLWFVIMAWLFMWKCYQYKHKDAFHVMGYCLVMAKGAAETLK
FNMALILLPVCRNTITYLRSTALSHSVPFDDCINFHKTISVAIISAMLLHATSHLACDFPRILASTDTDY
KRYLVKYFGVTRPTYFGLVNTPVGITGIIMVAFMLIAFTLASRRCRRNLTKLPKPFDKLTGYNAFWYSHH
LLLTVYVLLVIHGVSLYLEHKWYRKTVWMYLAVPVLLYVGERIFRFFRSRLYTVEICKVVIYPGNVVVLR
MSKPTSFDYKSGQYVFVQCPSVSKFEWHPFSITSSPGDDYLSIHIRQRGDWTEGIKKAFSVVCHAPEAGK
SGLLRADVPNQRSFPELLIDGPYGAPAQDHWKYDVVLLVGLGIGATPFVSILRDLLNNIIKQQEQAECIS
GSCSNSNISSDHSFSCLNSEAASRIPQTQRKTLNTKNAYFYWVTREQGSFDWFKEIMNEIADSDRKGVIE
MHNYLTSVYEEGDTRSNLLTMIQTLNHAKNGVDIFSGTKVRTHFGRPKWKKVLSKISTKHRNARIGVFYC
GVPSLGKELSTLCHEFNQTGITRFDFHKEQF
>gi|42565600|ref|NP_190167.2| ferric reductase-like transmembrane component family protein [Arabidopsis thaliana]
MKNNKKVGTEDSTKWMLESVEIDPKGDSSVKQPESTINSNNPESSGAGGGILKNVSKNLAVGSIIRSMSV
NKWRKSGNLGSPSTRKSGNLGPPLPVSQVKRPGPQRVERTTSSAARGLQSLRFLDRTVTGRERDSWRSIE
NRFNQFAVDGRLPKDKFGVCIGMGDTLEFAAKVYEALGRRRQIKTENGIDKEQLKLFWEDMIKKDLDCRL
QIFFDMCDKDGDGKLTEEEVKEVIVLSASANRLVNLKKNAASYASLIMEELDPNEQGYIEMWQLEVLLTG
IVSNADSHKVVRKSQQLTRAMIPKRYRTPTSKYVVVTAELMYEHWKKIWVVTLWLAVNVVLFMWKYEEFT
TSPLYNITGRCLCAAKGTAEILKLNMALILVPVLRRTLTFLRSTFLNHLIPFDDNINFHKLIAVAIAVIS
LLHTALHMLCNYPRLSSCPYNFYSDYAGNLLGAKQPTYLGLMLTPVSVTGVLMIIFMGISFTLAMHYFRR
NIVKLPIPFNRLAGFNSFWYAHHLLVIAYALLIIHGYILIIEKPWYQKTTWMYVAIPMVLYASERLFSRV
QEHNHRVHIIKAIVYSGNVLALYMTKPQGFKYKSGMYMFVKCPDISKFEWHPFSITSAPGDEYLSVHIRA
LGDWTSELRNRFAETCEPHQKSKPSPNDLIRMETRARGANPHVEESQALFPRIFIKGPYGAPAQSYQKFD
ILLLIGLGIGATPFISILKDMLNNLKPGIPKTGQKYEGSVGGESLGGSSVYGGSSVNGGGSVNGGGSVSG
GGRKFPQRAYFYWVTREQASFEWFKGVMDDIAVYDKTNVIEMHNYLTSMYEAGDARSALIAMVQKLQHAK
NGVDIVSESRIRTHFARPNWRKVFSELSNKHETSRIGVFYCGSPTLVRPLKSLCQEFSLESSTRFTFHKE
NF
>NP_916447.1 cytochrome b245 beta chain homolog rbohA [Oryza sativa (japonica cultivar-group)]
MRGGASSGPQRWGSAGTTPRSLSTGSSPRGSDDRSSDDGEELVEVTLDLQDDDTIVLRSVEPAAAAAAGV
GAGAGAASARGELTGGPSSSSSRSRSPSIRRSSSHRLLQFSQELKAEAMARARQFSQDLTKRFGRSHSRS
EAQAPSGLESALAARAARRQRAQLDRTRSGAHKALRGLRFISSNKANNAWMEVQANFDRLARDGYLSRSD
FAECIGMTESKEFALELFDTLSRRRQMKVDTINKDELREIWQQITDNSFDSRLQIFFEMVDKNADGRITE
AEVKEIIMLSASANKLSRLKEQAEEYAALIMEELDPEGLGYIELWQLETLLLQKDTYMNYSQALSYTSQA
LSQNLAGLRKKSSIRKISTSLSYYFEDNWKRLWVLALWIGIMAGLFTWKFMQYRNRYVFDVMGYCVTTAK
GAAETLKLNMAIILLPVCRNTITWLRSTRAARALPFDDNINFHKTIAAAIVVGIILHAGNHLVCDFPRLI
KSSDEKYAPLGQYFGEIKPTYFTLVKGVEGITGVIMVVCMIIAFTLATRWFRRSLVKLPRPFDKLTGFNA
FWYSHHLFIIVYIALIVHGECLYLIHVWYRRTTWMYLSVPVCLYVGERILRFFRSGSYSVRLLKVAIYPG
NVLTLQMSKPPTFRYKSGQYMFVQCPAVSPFEWHPFSITSAPGDDYLSIHVRQLGDWTRELKRVFAAACE
PPAGGKSGLLRADETTKKILPKLLIDGPYGSPAQDYSKYDVLLLVGLGIGATPFISILKDLLNNIIKMEE
EEDASTDLYPPMGRNKPHVDLGTLMTITSRPKKILKTTNAYFYWVTREQGSFDWFKGVMNEIADLDQRNI
IEMHNYLTSVYEEGDARSALITMLQALNHAKNGVDIVSGTKVRTHFARPNWRKVLSKISSKHPYAKIGVF
YCGAPVLAQELSKLCHEFNGKCTTKFEFHKEHF
>BAS72095.1 Os01g0360200 [Oryza sativa Japonica Group]
MADLEAGMVAAATDQGNSTRSQDDAATLIPNSGNLGSSNRSTKTARFKDDDELVEITLDVQRDSVAIQEV
RGVDEGGSGHGTGFDGLPLVSPSSKSGKLTSKLRQVTNGLKMKSSSRKAPSPQAQQSAKRVRKRLDRTKS
SAAVALKGLQFVTAKVGNDGWAAVEKRFNQLQVDGVLLRSRFGKCIGMDGSDEFAVQMFDSLARKRGIVK
QVLTKDELKDFYEQLTDQGFDNRLRTFFDMVDKNADGRLTAEEVKEIIALSASANKLSKIKERADEYTAL
IMEELDPTNLGYIEMEDLEALLLQSPSEAAARSTTTHSSKLSKALSMKLASNKEMSPVRHYWQQFMYFLE
ENWKRSWVMTLWISICIALFIWKFIQYRNRAVFGIMGYCVTTAKGAAETLKFNMALVLLPVCRNTITWIR
SKTQVGAVVPFNDNINFHKVIAAGVAVGVALHAGAHLTCDFPRLLHASDAQYELMKPFFGEKRPPNYWWF
VKGTEGWTGVVMVVLMAIAFTLAQPWFRRNKLKDSNPLKKMTGFNAFWFTHHLFVIVYTLLFVHGTCLYL
SRKWYKKTTWMYLAVPVVLYVSERILRLFRSHDAVGIQKVAVYPGNVLALYMSKPPGFRYRSGQYIFIKC
TAVSPYEWHPFSITSAPGDDYLSVHIRTRGDWTSRLRTVFSEACRPPTEGESGLLRADLSKGITDEKARF
PKLLVDGPYGAPAQDYREYDVLLLIGLGIGATPLISIVKDVLNHIQGEGSVGTTEPESSSKAKKKPFMTK
RAYFYWVTREEGSFEWFRGVMNEVSEKDKDGVIELHNHCSSVYQEGDARSALIVMLQELQHAKKGVDILS
GTSVKTHFARPNWRSVFKKVAVSHENQRVGVFYCGEPVLVPQLRQLSADFTHKTNTRFDFHKENF
>BAS95006.1 Os05g0528000 [Oryza sativa Japonica Group]
MRAGIGSGSGGGTTPVRPRWGSGVTTPRSLSTGSSPRGSDRSSDDGEELVEVTLDLQEDDTIVLRSVEPA
AGGAAVASSSGASPSAVAPPRRAEPPGGVASRSRSPAMRRTSSHRLLQFSQELKAEAMARARQFSQDLTK
RFTRTQSTTTAPPGIESALAARAERRQRAQLDRTKSGAQRAIRGLRFISGPNKASNAWIEVQANFDRLAR
DGYLSRDDFPQCIGMTESKEFAMELFDTLSRRRQMQVDKINKEELREIWQQITDNSFDSRLQIFFDMVDK
NADGHITEAEVKEIIMLSASANKLSRLKEQAEEYAALIMEELDPEQLGYIELWQLETLLLQKDTYVNYSQ
ALSYTSQALSQNLAGLRKRSPIRKISTKLSYYLEDNWKRLWVLALWIGIMAGLFIWKFIQYRHRYVFNVM
GYCVTTAKGAAETLKLNMAIILLPVCRNTITWLRNTRAARALPFDDNINFHKTIAAAIVVGVILHGGLHL
VCDFPRLIGSSEEKYAPLGKYFGETKPTYLTLVKGVEGITGVIMLVCMIIAFTLATRWFRRSLVKLPKPF
DKLTGFNAFWYSHHLFIIVYISLVIHGEWLYLIRIWYKRTTWMYLAVPVCLYVGERTLRFFRSGSYSVRL
LKVAIYPGNVLTLQMSKPPTFRYKSGQYMFVQCPAVSPFEWHPFSITSAPGDDYLSIHVRQLGDWTRELK
RVFSAACEPPVGGKSGLLRADETTKKALPKLLIDGPYGSPAQDYSKYDVLLLVGLGIGATPFISILKDLI
NSIIKMEEEEEASGDLYPPIGRNKAHVDLDTLMRITSKPKRVLKTTNAYFYWVTREQGSFDWFKGVMNEI
AELDQRNIIEMHNYLTSVYEEGDARSALITMLQALNHAKNGVDIVSGTKVRTHFARPNFKKVLSKIASKH
PYAKIGVFYCGAPVLAQELSDLCHDFNGRCTSKFEFHKEHF
>BAS94449.1 Os05g0465800 [Oryza sativa Japonica Group]
MAGDYVDVPLGGGGQSTLPPVAPLKKQPSRLASGMKRLASMVPDTMKLKRTHSSAQPALRGLRFLDKTSA
GKDGWKNVEKRFDEMSADGRLPQESFAKCIGMADSKEFASEVFVALARRRSIKPEDGITKEQLKEFWEEL
TDQNFDSRLRIFFDMCDKNGDGQLTEDEVKEVIVLSAAANKLAKLKSHAATYASLIMEELDPDHRGYIEI
WQLETLLRGMVTAQGPPEKVKLASASLARTMVPSSHRSPMQRRFNKTVDFIHENWKRIWVLSLWAILNIA
LFMYKFVQYSRRDAFQVMGYCVCIAKGAAETLKLNMAVILLPVCRNTLTRLRSTALSKVVPFDDNINFHK
VIALTIAIGAATHTLAHVTCDFPRLVSCPRDKFEATLGPYFNYVQPTYSSLVASTPGWTGILMILIMSFS
FTLATHSFRRSVVKLPSPLHHLAGFNAFWYAHHLLVIAYILLVLHSYFIFLTKQWYNRTTWMFLAVPVLF
YSCERTIRRVRESSYGVTVIKAAIYPGNVLSIHMNKPSSFKYKSGMYMFVKCPDVSPFEWHPFSITSAPG
DDYLSVHIRTLGDWTTELRNLFGKACEAQVSSKKATLARLETTIIADGLKEETCFPKVFIDGPFGAPAQN
YKKYDILLLIGLGIGATPFISILKDLLNNIKSNGDVQSTHDAELGCTFKSNGPGRAYFYWVTREQGSFEW
FKGVMNDVAESDHDNVIEMHNYLTSVYEEGDARSALIAMVQSLQHAKNGVDIVSGSKIRTHFARPNWRKV
FSDLANAHQNSRIGVFYCGSPTLTKMLRDLSLEFSQTTTTRFHFHKENF
>BAS75100.1 Os01g0835500 [Oryza sativa Japonica Group]
MASPYDHQSPHAQHPSGLPRPPGAGAGAAAGGFARGLMKQPSRLASGVRQFASRVSMKVPEGVGGMRPGG
GRMTRMQSSAQVGLRGLRFLDKTSGGKEGWKSVERRFDEMNRNGRLPKESFGKCIGMGDSKEFAGELFVA
LARRRNLEPEDGITKEQLKEFWEEMTDQNFDSRLRIFFDMCDKNGDGMLTEDEVKEVIILSASANKLAKL
KGHAATYASLIMEELDPDDRGYIEIWQLETLLRGMVSAQAAPEKMKRTTSSLARTMIPSRYRSPLKRHVS
RTVDFVHENWKRIWLVALWLAVNVGLFAYKFEQYERRAAFQVMGHCVCVAKGAAEVLKLNMALILLPVCR
NTLTTLRSTALSHVIPFDDNINFHKVIAATIAAATAVHTLAHVTCDFPRLINCPSDKFMATLGPNFGYRQ
PTYADLLESAPGVTGILMIIIMSFSFTLATHSFRRSVVKLPSPLHHLAGFNAFWYAHHLLVLAYVLLVVH
SYFIFLTREWYKKTTWMYLIVPVLFYACERTIRKVRENNYRVSIVKAAIYPGNVLSLHMKKPPGFKYKSG
MYLFVKCPDVSPFEWHPFSITSAPGDDYLSVHIRTLGDWTTELRNLFGKACEAQVTSKKATLSRLETTVV
ADAQTEDTRFPKVLIDGPYGAPAQNYKKYDILLLIGLGIGATPFISILKDLLNNIKSNEEVESIHGSEIG
SFKNNGPGRAYFYWVTREQGSFEWFKGVMNDVAESDHNNIIEMHNYLTSVYEEGDARSALIAMVQSLQHA
KNGVDIVSGSRIRTHFARPNWRKVFSDLANAHKNSRIGVFYCGSPTLTKQLKDLSKEFSQTTTTRFHFHK
ENF
>BAT05718.1 Os08g0453700 [Oryza sativa Japonica Group]
MFFFLFCVSNLSRSITPLLSRITRHPPFAYFLSPSSWIGCVRHSSHTESQPPLPRRALLLHHQRSRAEQK
QSAEICSEVDGEVSSKKRGSGRRPQRDMWTPSRGSASGRRATGHRRIADYLADDRTEASTENGSFNTAYS
DELFAPTSSSAGGDGVGGMLPAFLADQSDLVEVMLELDEESMVVRSVTPTTGALYGPTSLAGGGAAHTPP
GSGRSLSRCSSTSSRIRKKFAWLRSPSPAPAPRAPTPSEPPPPREAAMAARERRRIQARLNRSRSGARRA
LKGLRFISRTTGSAEAAELWTRVEHRFNALSRDGLLSRDNFGDCIGMEDSKEFAVGIFDALARRRRQELE
RISKEELYDFWVQISDQSFDARLQIFFDMVDTNVDGRITREEVQEATDRAERVGEQAVEAEGAGGGVRVA
DHGGARPGGPRLHRAVAAGGAAAPARRVHELQPAAQQRQHGAVEPEPRRRRRRAARRARAGAGAVAAEEN
WRRAWVLALWFAAMAGLFAWKFVQYRRTPAFRVMGYCLPTAKGAAETLKLNMALVLLPVCRNTLTWLRSS
WARFFVPFDDSITFHKIIATAIALGICTHAGTHLACDFPRLIGSSREEYELLLSGFFGASRPTYRGLLAG
VEGVTGIVMVVLMVVSFTLATRPLRKREAPRLPFPLGHLAGFNAFWYSHHLLIVVYLLLLVHGWFMFLVT
KWHQRTTWMYIAVPLMLYVGERTLRAFRSKAYAVKILKVCLLPGNVLTITMSKPYGFRYRSGQYIFLQCP
TISPFEWHPFSITSAPGDDYISVHIQTRGDWTQELKRIFVENYFVPSVPRRASFGALGMAEQKSPPRLLV
DGPYGAPAQDFRNYDVLLLVGLGIGATPFISILRDLLNNIKLADELMDLAMETSRSDDSANSFSVSTASS
NKRRAYRTSRAHFYWVTREPGSFEWFKGVIMLFAVAIRVS
>BAT08263.1 Os09g0438000 [Oryza sativa Japonica Group]
MWTPSRGSNAARRSGHRRIADYLADDQTTNTDTSDNESYTTAYGDEFFAAAAAAAGSGGGGMLPAFLADQ
GDLVEVMLELDEESMVVRSVTPTSATLYGGGGGQMPQPLPPPLRTPEGGGGARSLSRCSSTSSRIRKKFA
WLRSPSPSPSPRPPTPAELQREAAMAARERRRIQARLNRSSTGAKRALKGLRFISRTTGTVQAAELWRRV
EDRFNALARDGLLSRDDFGECIGMVDSKEFAVGIFDALARRRRQNLERITREELYDFWLQISDQSFDARL
QIFFDMVDTNVDGRITREEVQELIVLSASANKLAKLKEQAEEYASLIMEELDPENLGYIELWQLEALLLQ
RDSYMNYSRPLSTASGAQWSQNLGGAAVAAGAAAATGGGAHAAVAARGGQQQQQQQEGRRGGWGVRKAAA
RVRVAAEENWRRAWVVALWFAAMASLFVWKFVQYRRTPAFRVMGYCLPTAKGAAETLKLNMALVLLPVCR
NTLTWLRSSWARFFVPFDDNITFHKMIATAIVVGITLHAGNHLACDFPRLIASGPEEYRLVADAFGPEKP
TYVGLLSGVEGITGVAMVVLMTVSFTLATHPFRKGEKGGSGGGAAATVLPTVARLPSPFNRLAGFNAFWY
SHHLLGIVYALLIAHGYFLFLVRRWYLKTTWMYISVPLMLYVGERMLRALRSNAYAVKILKVCLLPGNVL
TITMSKPYGFRYRSGQYIFLQCPTISPFEWHPFSITSAPGDDYLSVHIRTNGDWTQELKRIFVENYFSPH
LNRRASFSELGATEPRSLPRLLVDGPYGAPAQDFRNYDVLLLVGLGIGATPFISILRDLLNNIKLAEELM
DLAMETSRSEDSANSFSVSTASSNKKRAYRTSRAHFYWVTREPLSFEWFKGVMNEVAEMDKKGVIELHNY
LTSVYEERDARTTLLSMVQALNHAKHGVDIVSGTRVRTHFARPNWKEVFTRIASKHPNSTVGVFYCGAPT
LAKELKTLSHEMSHRTGTRFHFHKEYF
>BAT17505.1 Os12g0541300 [Oryza sativa Japonica Group]
MASREESGNGGGGGATPAADYRSSDSRSSSRRSTRFKEDNEYVEITLDVKGDDTVAIQSIRNGADMPEVA
LLARGLAQQPPPSAAPGPGGLSSRLKAVRTELRRIASWKFPSGVLSGGGGGGDAPGNGNDRRPRLDRSMT
GAARALRGLQFLNSSAVTNGWPEVEKRFERLAVDGFLLRSRFGQCIGMVGSEEFAVQIFDSLARRRGITA
QLLTKDQLREFWEQLSDPGFDAKLQTFFDMVDKNADGQITEEELKEVLTLTASANKLSKILERVDEYTAL
IMEELDPDQLGYIDISNLESLLLLPPSQAPSKLVTHSSNISQLISQKLVPTHDRNPLRRGLRRLSYFMED
NWKRVWVMALWLAINAGLFTWKFMAYKRHPTFDVMGYCVCVAKGGAETTKFNMALILLPVCRNTITWLRS
RTKLGAVIPFNDNINFHKVVAGGVVVGVALHGVTHLTCDFPRLLHASDAAYEPMKKYFGQTRIPDYWWFV
RGVEGITGVIMVVLMAIAYTLAHPWFRRSKLSDSNPLKRLSGFNMFWYSHHLFVIVYIAFVVHGVCLYIN
RTWWKQTTWMYLAIPILLYAGERIFRALRSHGFTTVRIEKVAIYPGNVIAIHMTKPHGFKYKSGQYIYVN
CGEVSPFEWHPFTITSAPDDSYLSMHIRCRGDWTSSFRAIFSQICRPPMNGQSGLLRADCMSMEHHSRFP
KLLIDGPYGAPAQDYWKYDVLLLIGLGIGATPLISIVKDVLNHIYDDPESAASPHTTNGGGAAAAARRAF
MTKRVYFYWCTREEGSFEWFRGVMNEVADRDAGRELIELHNHCTSVYEEGDARSALVTMLQALHHAKNGV
DVVSGTRVRTHFARPSWRDVFKRVAVNHQGQRVGVFFCGDQALTPELRRLAQDFSHKTTTKFVFHKENF
>ABA94089.2 respiratory burst oxidase protein D, putative, expressed [Oryza sativa Japonica Group]
MHHTRAGAADGAGGGGEDIVEAGAEAPPPQRERLVPHSGPLSKRSGMRKSARFAESVSAPLSAPSGVAAA
RRAAAAANDDDEEDYVEITLDVRDDSVAVHSVKPAGGGGEDSDVTLLARTLEKRSSSFGHSVIRNASSRI
KQVSQELRRLASVNRRGGGGGGPRFDRSKSAAAHALKGLKFISRADGGAGWPAVEKRFDDLAKDGLLPRS
KFGQCIGMKELEFAGELFDALARRRNISGDSISKAELLEFWDQISDTSFDSRLQTFFDMVDKNADGRITE
EEVKEIITLSASANKLSKVQEQSEEYARLIMEELDPSNLGYIELYNLEMLLLQAPSQSVRIGTTNSRNLS
QMLSQNLRPTAEPNPLRRWWRRASYFLEDNWRRVWVLLLWLAICAGLFTYKFIQYRHRAVFHVMGYCVCV
AKGGAETLKFNMALILLPVCRNTVTWIRNRAAVARVVPFDDNLNFHKVIAVGITVGAGLHVISHLTCDFP
RLLHATDAEYEPMKRFFGDTRPPNYWWFVKGTEGWTGLVMLVLMAVAFTLATPWFRRGRLRLPRPLNRLT
GFNAFWYSHHCFVIVYALLIVHGYYLFLTKDWYKKTTWMYLAVPMFLYACERLTRALRSSVRPVKILKVA
VYPGNVLSLHFSKPQGFKYKSGQYIFVNCAAVSPFQWHPFSITSAPQDDYVSVHIRTLGDWTRELKNVFS
RVCRPPTEGKSGLLRAEYDRDGAMTNPSFPKVLIDGPYGAPAQDYKQYDIVLLVGLGIGATPMISIIKDI
INNMRQLDGDLEDGDGNDNSVSSSSAAFKTRRAYFYWVTREQGSFEWFRGVMDEVAETDKKGVIELHNYC
TSVYEEGDARSALIAMLQSLNHAKHGVDVVSGTRVKTHFARPNWRNVYKRIALNHRDQRVGVFYCGAPVL
TKELRELAQDFSRKTSTKFDFHKENF
>XP_002277529.1 PREDICTED: respiratory burst oxidase homolog protein A [Vitis vinifera]
MRGLPKHERRWASDTVPGKAMSAGSSPATESGSAEEFVEVTLDLQDDDTIVLRSVEPATVINVDQEGSAT
PASASGSRSPTSIRRSSSSRLRQFSQELKAEAVAKAKQFSQELKAELKRFSWSHGHGSRAMSSAVASVHS
AGGPGSGFDTALAARALRRQRAQLDRTRSGAQKALRGLRFISAKTNSVDAWNEVQSNFDKLAKDGFLNRS
DFAQCIGMKDSKEFALELFDALSRRRRLKMDKITRDELYEFWSQIADQSFDSRLQIFFDMVDKNEDGRIA
EEEVKEIIMLSASANKLSRLKEQAEEYAALIMEELDPERLGYIELWQLETLLLQKDTYLNYSQALSYTSQ
ALSQNLAGLRKRSSIQRMSTKLLYYLQENWRRIWVICLWVLIMAGLFMWKFFEYRQTKAFHVMGYCLLTA
KGAAETLKFNMALILLPVCRNTITWLRSTKLGLFVPFDDNINFHKTIAGAIVVGVILHAGNHLACDFPRL
EKATQINYNDYLIEFGSDKPTYADLVRGKEGVTGILMVLLMLIAFTLATRWFRRSLVKLPKPFDRITGFN
AFWYSHHLFVIVYILLIIHGTYLYLVHKWYLKTTWMYLAVPVCLYAGERTLRLFRSGFYAVRLLKVAIYP
GNVLTLQMSKPPQFRYKSGQYMFVQCPAVSPFEWHPFSITSAPGDDFLSIHIRQLGDWTQELKRVFSEAC
EAPIAGKSGLLRADESTKKSLPKLLIDGPYGAPAQDYKKYDVLLLVGLGIGATPFISILKDLLNNIVKME
EQDSVSDFSRISDQSAGTTDSPSLNRISPKRRKTLKTTNAYFYWVTREQGSFDWFKGVMNEVAELDQRGV
IEMHNYLTSVYEEGDARSALITMVQALNHAKNGVDIVSGTRVRTHFARPNWKKVFSKTATKHANARIGVF
YCGAPVLAKELSRLCYEFNQKGSTKFEFHKEHF
>XP_002283888.1 PREDICTED: respiratory burst oxidase homolog protein B [Vitis vinifera]
MEIQENHDQASSETESVRSGRVGFSGPLSGPSSGPPSGPLLGNKKGSKKSARFKSEEYVEITLDVRDDSV
SVQNIRGGDLETSMLASRLERQRPSLGSQLSFRIRQVSQELKRITSSSSKRFNKDDRSKSSATRALKGLQ
FMTKNVGNEGWSAIEKRFDQLSVNGALPKSSFGQCIGMKDSKEFASELFDALARRRGITSNSITRAELRE
FWEQITDQSFDARLQTFFDMVDKDDDGRITEGEVKEIITLSASANKLSKIQERADEYAALIMEELDPDNL
GYIELHNLELLLLQAPNPSTNLTTNSRILSQLLSQKLVPTKEPNPIKRCFRGIEYFIEDNWKRIWVVLLW
LAICAGLFTWKFIQYKNRAVFEVMGYCVTAAKGAAETLKFNMALILFPVCRNTITWLRSRTKLGMAVPFD
DNINFHKVIAFGIALGVGVHAIAHLTCDFPRLLHATEEQYEPMEKYFGHDQPRSYWWFVKGTEGWTGVVM
VVLMAIAYILAQPWFRRNRLNLPKTLKRLTGFNAFWYSHHLFIIVYVLFVIHGYYLYLTKKWYKKTTWMY
LAVPIILYACERLIRAFRSGYKSVRILKVAVYPGNVLALHMSKPQGFKYTSGQYMFVNCSAVSAFQWHPF
SITSAPGDEYLSIYIRTLGDWTSQLKTVFSKACQPSNENQSGLLRADMMKGENKPRLPKLLIDGPYGAPA
QDYKKYDVVLLVGLGIGATPLISIVKDVLNNVKQYQELEEGMTESNGERGNARKPFATRRAYFYWVTREQ
GSFEWFRSVMNEVTENDKDGVIELHNYCTSVYEEGDARSALIAMLQSLHHAKNGVDIVSGTRVKTHFARP
NWRNVFKRVALNHANQRVGVFYCGAPTLTGELKRLALDFSRKTSTKFDFHKENF
>XP_002282296.2 PREDICTED: respiratory burst oxidase homolog protein C-like [Vitis vinifera]
MEVQKMKTDDHVSDDIKLDVPDDSDAVHGVKTTGEDAQSALHAEGEENRFSFRALVRGASARIRSVSDEL
KSLTSWKSTPSSRYEPPNSAALHALTGLKFIRQTDGSAGWPDVEKSFQQLTDSTNGLLPRSRFAECIGMG
QESNEFGGKLFDALARRWEIKDDSINKAQLKQFWDQISDESFYSRLQTFFDMVDKDADGRITEEEVKEII
TLSASTNNLSNIQKQADEYAALIMEALDPKNVGYVQVHKLEMVLLEASKQTTRGDSKNLSQLLSEQLRRP
ALENNPLIRCCQGTKYLLKDNWRRVWIIALWVGVMLGLFAYKFVQYRNRAAYQVMGHCVCMAKGAAETLK
LNMALILLPVCRNTMTWLRNKTKLSVIVPFDDNLNFHMVVAVGVAVGTGIHVVYHMACDFPRLIHASSDR
FALLEPYFKEQPSYWELVKGVEGVTGILMVVLMVIAFTLATPWLRRGKLTGFNAFWYSHHLFVIVYALLV
VHGLYLYLSKEWYQKTTWMYLAVPVVLYALERLTRAFRSSIQPVWIVKAVDYPGRRGVLALHMQKPDKDF
EYRSGQYMFVNCPAVSPFEWHPFSITSAPRDDYLSVHIQAVGDWTRQIKKVFSEVCRHHLAGKGVTRKEK
TAQSNFPKVLIDGPYGAPAQEYKNYEVVMLVGLGIGATPMISIVKDILHNIKEMEEEENADMEGGNGAGG
KYDNEFKTRRAYFYWMTREQDSFHWFEGVMDEVAELDHNEVIELHNHCTSVHEEGDARSALIAMIQDLNH
AKKGYDVVSGTRVKSHFGKPNWRSVFKYIARKNPHTNVGVFYCGPPGPTKQLRELALGFSHETSTQFDFH
KENF
>XP_002268604.1 PREDICTED: respiratory burst oxidase homolog protein C-like [Vitis vinifera]
MRIDDNSDTESVQSDKASYSGPLAGPPNKKRSARKSARFNIPPETSPQLKTSSVTRRDDDDAYVEITLDI
LDDSIAVHSVQAAGGAKGEDPELALLAKKTLEKKSSLGSSVFRNTSSRIKQVSQELKRFASLSRRPSARH
FDRTKSAVTHALKGLKFITTKAGGGAAGWPAVEKRFDELTAPTNGHLHFSLFCECIGRMKDSKEFAGELF
HALARRHNITGDSIDKAQLKAFWEQISDQGFDSRLQTFFDMVDKNADGRITEEEVGEIISLSASANKLSN
IQKQANEYAALIMEELDPDNVGYIMVQNLETLLLQAPNQSVRVGDSRILSQLLSQKLKPTQENNPLRRWY
QKTKYFIMDNWQRLWVMMLWLGIVASLFTYKFVQYRHKAAYEVMGYCVCTAKGAAETLKFNMALILLPVC
RNTITWLRNKTKLGIVVPFDDNLNFHKVIAVAIAVGVALHAGAHLTCDFPRLIHATEEAYEPMEPYFGEE
QPSDIWWFLKGVEGVTGIIIVVLMAIAFTLATPWFRRNKLNLPVTLKKLSGFNAFWYSHHLFVIVYVLLI
VHGIYLYLTKEWYNKTTWMYIAVPVALYACERLIRAFRSTIKPVKILKVAVYPGNVLTLHMTKPQGFKYR
SGQYMFVNCSAVSPFEWHPFSITSAPGDDYLSVHIRTLGDWTRQLKTVFSEVCLPPTGGKSGLLRADCSQ
EGDGPNFPKILIDGPYGAPAQDYKKYDVVLLVGLGIGATPMISIVKDIISNMKTKDQETEDIQITVETTP
DHDNGNRKKKNKKTFKTKRAYYYWVTREQGSFEWFKGIMNEVAEMDEKGVIELHNYCTSVFEEGDARSAL
ITMLQSLHHAKNGVDVVSGTRVKSHFAKPNWRQVFKKIAIQHPDSRVGVFYCGAPALTKDLRQLALDFSH
RTTTKFDFHKENF
>XP_002268641.1 PREDICTED: respiratory burst oxidase homolog protein D [Vitis vinifera]
MRIHDNSDTENVQSDKASYCGPLGGPPDKKRSARESARFNIPPVTSSQLKSTSVTPRDDDDYVEITLGVL
DDSITVHSVQAPGGAKGEDPQLAQLAKKSLQKKSSYASSIFCTTSSRIKPVSQELKRFPSFSERPPARHF
DRTKSAVTHALKGLKFITTKASGGATGWPVVEKRFDELTASTNGLLHFSLFCECIGMDKDSKDFADALFH
ALARRHNLTGDSIDQAQLKAFWEQISNQGFDSRLQTFFDMMDKNADGRITEKEVGEIISLSAAANKLSNI
QKQANEYAAFIMEELDPDNVGYIMVQNLETLLLQEPNQSFSVGDSRILSQLLSQKLKPTQENNPLKRWCH
KTKYLVMDNWQRLWVMMLWLGILAGLFTYKFVQYRHKAAYKVMGYCVCTAKGAAETLKFNMALILLPVCR
NTITWLRNKTKLGVLVPFDDNLNFHKVIAVAIAIGVALHGGAHLTCDFPKVIHATEEEYKPMEPYFGEEQ
PTNYWWFLKGVEGMTGIIMVILMAIAFTLATPWFRRNKLNLPVTLKKLSGFNAFWYSHHLFVIVYVLLIV
HGIYLYLTKEWYNKTTWMYIAVPLVLYACERLIRSFRSTIKPVRILKVAVYPGNVLTLHMTKPQGFKYRS
GQYMFVNCSSVSPFEWHPFSLTSAPGDDYLSVHIRTLGDWTRQLKTVFREVCQPPTGGKSGQLRADCSLE
RNGPNFPKILIDGPYGAPAQDYKKYEVVLLVGLGIGATPMISIVKDIINNMKAKEEDKEDIQIRVETIPD
HDNGDRKKKNKRTFKTKRAYYYWVTREQGSFEWFKGIMNEVAEMDEKGVVELHNYCTSVFEEGDARSALI
TMLQTLYHAKNGVDVVSGTRVKSHFARPNWRQVLKNIALQHPDSRVGVFYCGAPGLTKELQKLALYFSHK
TTTKFDFHKENF
>XP_002277540.1 PREDICTED: respiratory burst oxidase homolog protein E isoform X1 [Vitis vinifera]
MRTPSPGSSSKRSNYSRTYDFPEELVDSGDYAVGGAMLPIFLNDLRPNHRQDLVEVTLELEDDSIVLCSV
TPTATANPSGDEAATGFLGRSLSATSKLCRKFSWLRSTSSRASSEAEDPTISARDARKITAKLQRTRSSA
QQALKGLRFIRKTTGASDADELWKKVESRFKSLAKDGLLSREDFGECIGMVDSKEFAVGIFDALARRRRQ
KMGRITKEELRDFWLQISDQSFDARLQIFFDMADSNADGRITRKEVQELIMLSASANKLSKLKEQAAEYA
SLIMEELDPENLGYIELWQLETLLLQRDTYMNYSRELSTASTVAWSQNVSPFRPKNVMRRVSFTVRCVLI
ENWQRTWIILLWVMAMGGLFAWKLNQYRNRAAFQVMGYCLAAAKGAAETLKLNMALILLPVCRNMLTWLR
STRARLFIPFDDNINFHKIIACAIAIGVLVHAGTHLACDFPRLVNSSQEKFDLISSDFNHKKPTYRDLLG
GVEGVTGISMVILMAISFTLATHRFRKNVVRLSAPFNRLTGFNAFWYSHHLLGVVYILLLVHGTFVFLVH
QWYEKTTWMYISVPFLLYVAERSLRTCRSEHYSVKILKVSVLPGAVLSLIMSKPNGFKYKSGQYIFLQCP
AISSFEWHPFTITSAPGDDHLSVHIRTVGDWTQELKRVFTESNNSRSVIGRAKFNQLGHIDQRGLPRLLV
DGPYGAPAQDYLNYDVLLLVGLGIGATPFISILRDLLNNTRTEEQTDSTTDISRSEDSLNSFTSSNSTLG
TLGGKKKSQRTTSAHFYWVTREHGSFDWFKGVMNEVAEMDLKGQIEMHNYLTSVYEEGDARSTLLTMVQA
IKHAKHGVDILSGTRVRTHFARPNWKEVFTKIASKHPNATVGVFYCGMPVLAKDLKKLSQELTHKTSTRF
EFHKEYF
>XP_002281695.1 PREDICTED: putative respiratory burst oxidase homolog protein H [Vitis vinifera]
MAGIMEPGENDSTKWMLQIVDIDNMEEVPINDGDQVRSSTAESQNGETSLNESESIVKRRNEAQGKVPGL
GRSTSGAARGLNSLRFLDRTTTGKEGDAWKPVQKRFKQHAVEGKLYKEKFGVCIGMGDSKEFAGELFDAL
ARRRKINTENGISEEELRQFWEDMTDRDLDSRLQIFFDMCDKNGDGKLSEDEVKEVIMLSASTNKLSNLK
QHAAEYAALIMEELDPDNHGHIEMWQLETLLRGMVGGSEEGPKFNKRAQTLSRTMIPKKYRTPVSKHLSK
TQEFLQDNWKRVWLVTLWLSINLTLFIWKFNQYKTKKAFKIMGYCLCTAKGAAETLKFNMALILIPVCRR
TLTKLRSTFLSALIPFDDNINFHKLIALAIAIGVFIHTIMHVTCDFPRLISCPPRKFRRILGPQFNFKQP
TYGDLLESITGTTGILMIVMMSFSFTLATHSFRRNVIKLPWPFHHLAGFNAFWYAHHLLVLVYVLLVIHG
YFLILSRNWYMKTTWMYVMVPVLFYASERTLTSVHEHNHQVGIIKATIYTGNVLALYMTKPPGFKYKSGM
YLFVKCPDVSNFEWHPFSITSAPGNDYLSVHIRTLGDWTTEIKNRFAKVCEPPSAQPKKGALMRMETRAA
TETGDVQAGFPRIIIKGPYGAPAQNYKKYDILLLIGLGIGATPFISIMKDLLNDIKPNDSDSSYSDAHEA
TKKGPERVYFYWVTREQGSFEWFKGVMNDVAEYDHGHMIEMHNYLTSMYEEGDARSALIAMVQSLQHAKN
GVDVVSESRIKAHFARPNWKKVFSHLASTHQSAKIGVFYCGSPTLAKPLRQLCKEFSLNSSTRFHFHKEN
F
